# Supplementary material for: Reshaping the Cone-Mosaic in a Rat Model of Retinitis Pigmentosa: Modulatory Role of ZO-1 Expression in DL-Alpha-Aminoadipic Acid Reshaping
Source: PLoS One. 2016 Mar 15;11(3):e0151668. doi: 10.1371/journal.pone.0151668 (PMC4792433; doi:10.1371/journal.pone.0151668)
Supplement: S2 Table — The x and y are the coordinates of cones extracted from white-dot images. All the cone mosaic analyses are based on the coordinates. (XLSX) [file pone.0151668.s003.xlsx]

## Sheet: Sheet1
S2 Table
P33 RP	Sample 1			Sample 2			Sample 3
Dimension of nuclei position map	3252x3248			3304x3288			5459x5455
scale bar (um/pixel)	0.3077			0.3034			0.1846
	x	y		x	y		x	y
	6	1012		5	1118		7	3425
	6	2786		6	1823		7	5239
	6	3176		6	1996		9	387
	7	3092		7	1242		9	1291
	8	1803		7	2263		9	3460
	8	2754		7	3223		9	4957
	8	2857		9	3197		10	2317
	9	651		10	49		11	344
	9	2158		10	401		13	1037
	9	2727		10	2023		13	1265
	10	579		10	2721		13	1314
	10	2180		11	94		13	2891
	11	100		12	2082		14	1884
	11	3039		15	789		14	4781
	12	2363		16	1149		16	5352
	14	3006		17	1552		18	458
	17	1239		17	2792		18	3806
	17	2807		18	1957		20	514
	18	495		19	1925		20	3356
	19	542		19	3170		22	481
	21	813		21	1744		22	2107
	22	993		21	1902		22	3322
	24	70		21	2104		23	2135
	24	622		21	2964		23	3217
	24	1824		22	503		23	4815
	24	3085		22	712		24	2054
	24	3168		22	1126		24	3763
	25	2138		22	1995		25	2514
	25	2254		23	25		28	288
	27	563		23	1001		28	2650
	27	2752		23	1074		28	3898
	29	519		23	1846		29	1478
	30	2382		23	2574		29	2682
	30	2827		23	2988		29	5430
	31	43		24	1406		31	370
	32	2989		25	1536		31	4880
	33	2889		26	104		31	5272
	34	1205		26	1723		32	1015
	35	2061		29	72		32	1187
	35	2802		30	1171		32	3410
	36	393		31	3156		33	1680
	36	1058		32	46		34	446
	38	1164		32	2250		34	1450
	39	1182		32	2601		34	3286
	39	1366		32	2726		34	5303
	39	3097		33	2777		35	2161
	40	12		34	211		35	2352
	40	80		34	275		36	213
	40	480		34	2030		37	1552
	40	606		34	2881		38	3770
	40	1694		35	1871		39	1278
	40	2338		35	2078		39	2188
	41	459		35	2289		39	3799
	42	98		36	576		40	230
	42	958		36	1702		40	4003
	42	2777		37	2934		41	315
	42	3147		39	116		41	344
	46	502		39	1762		41	2030
	46	2833		39	3213		41	2265
	46	3169		40	186		42	102
	47	675		40	614		42	2002
	48	1016		41	1082		42	2095
	48	2398		42	492		46	3636
	48	2816		42	784		47	1658
	49	540		42	1939		47	1985
	49	1866		43	1907		50	481
	50	2799		43	3107		50	516
	50	2988		43	3131		50	3601
	51	369		44	1496		50	3831
	51	3077		44	3067		52	3419
	52	977		45	81		53	3317
	52	3007		45	463		54	1511
	53	792		46	100		54	2381
	55	2892		47	438		58	3854
	58	1171		47	3166		59	1893
	59	198		48	815		59	4921
	59	1273		48	2103		60	2242
	62	55		48	2896		60	4886
	64	2120		49	2798		61	152
	65	993		50	2747		61	5325
	65	2915		52	1640		63	322
	66	1256		52	1667		63	1268
	66	1345		52	1738		63	2649
	66	2983		53	285		63	3750
	67	1863		53	709		64	508
	67	2361		53	1280		64	1369
	67	2934		54	2605		65	74
	68	1406		54	3222		65	2593
	68	1814		55	58		66	1708
	68	2818		55	2916		66	2031
	69	528		56	1312		67	347
	69	1684		56	1926		67	1482
	69	1706		56	3051		68	1943
	69	2964		57	1894		69	226
	70	925		57	2354		69	1610
	72	1060		57	2719		69	2011
	72	3165		57	3240		69	2151
	73	71		58	136		69	3491
	73	1720		58	1721		70	2095
	74	1188		58	3097		71	1315
	74	2887		61	1697		71	2666
	74	3140		61	2697		72	2186
	75	98		62	155		74	3347
	75	1378		62	3130		77	1223
	75	1745		64	1495		77	3430
	75	2095		64	1560		78	3170
	76	13		64	3032		78	4965
	76	248		64	3077		79	1526
	76	1843		66	121		80	2522
	77	506		67	96		80	3401
	77	1280		67	458		81	4656
	78	1653		69	481		83	315
	79	2753		70	1746		85	1348
	81	838		71	1232		85	3134
	81	1229		71	2796		86	279
	81	1577		72	184		86	500
	81	1633		73	293		86	1421
	81	1682		73	3114		86	1668
	81	2840		74	2309		87	597
	82	599		74	2408		87	2918
	82	779		74	2605		88	1635
	82	1018		75	2921		90	2209
	84	266		76	1918		90	3865
	86	1038		76	3236		93	1562
	86	1354		78	858		94	1381
	86	2810		78	1259		94	3510
	86	2936		78	2901		95	2364
	87	2958		79	689		95	3308
	88	1706		80	882		95	3920
	89	1744		80	1191		97	2388
	89	2791		80	1607		99	173
	89	3164		81	62		100	333
	90	1553		81	1586		100	354
	91	1617		81	1832		100	384
	91	2715		83	831		100	2848
	91	2910		83	3057		100	4700
	92	1248		84	249		101	2534
	92	1402		84	2337		102	1414
	92	1726		85	198		103	1920
	93	823		86	39		104	1193
	93	1197		86	110		104	2249
	93	1821		86	2583		104	4904
	93	2331		87	2426		105	4148
	95	1791		88	1781		105	4988
	96	112		88	3083		106	1590
	96	748		89	1512		107	44
	96	2119		90	2717		107	3608
	96	2992		91	613		107	4378
	97	2836		91	2054		107	5169
	97	3049		92	3033		109	284
	98	1534		93	631		109	1123
	99	379		93	2317		109	1968
	99	806		93	3223		110	428
	99	3094		94	3111		110	737
	100	1760		95	294		110	3409
	101	1855		96	2795		110	3796
	101	2764		97	237		111	409
	102	152		97	1755		111	4262
	102	1678		98	2594		112	1320
	102	3234		100	2538		112	2308
	103	50		101	159		113	4944
	103	897		101	694		113	5207
	103	1381		101	2731		114	2860
	105	356		102	123		115	644
	106	2923		102	177		115	3227
	109	517		102	2924		119	2499
	109	2203		103	56		120	26
	109	2730		103	1612		120	3942
	110	2174		103	3270		120	4035
	110	3137		105	1497		122	2171
	111	17		105	2412		124	346
	112	1247		106	840		124	1025
	112	3066		106	3158		124	2205
	113	575		107	208		127	3977
	113	1917		107	1227		127	5299
	113	3029		107	2946		128	1678
	113	3119		107	3088		128	1906
	114	935		109	776		128	3872
	115	2367		110	1083		129	2361
	116	725		111	608		129	3283
	116	1357		111	1766		130	633
	116	2114		111	2898		130	1401
	117	1611		113	2836		130	1658
	118	2336		113	3113		131	331
	118	2653		114	1121		131	2627
	118	2911		115	2688		131	4729
	119	2704		116	675		132	372
	120	1531		116	1791		132	2409
	120	2990		116	2329		133	1507
	120	3046		117	2556		134	1369
	121	70		118	2350		134	1933
	121	211		119	49		135	74
	121	1042		119	864		135	4962
	121	2465		119	1148		136	1435
	121	3103		119	1984		136	1957
	122	1551		121	756		136	2331
	123	39		121	2783		136	4687
	123	1284		122	2164		137	2271
	123	1762		122	2527		138	658
	123	3012		123	181		138	1605
	124	1390		123	2096		140	355
	127	830		125	2470		140	1011
	129	110		125	3214		140	3849
	129	360		127	702		142	3473
	130	3115		127	737		143	2589
	134	3067		127	3035		144	1045
	136	613		128	245		144	4858
	136	1257		128	1964		145	4148
	136	2318		128	2490		146	3917
	137	3041		128	2915		147	1974
	138	1437		129	788		148	2522
	138	2269		130	1173		148	3277
	139	1235		131	216		148	4307
	139	1416		131	1640		148	5196
	139	2584		131	2061		149	624
	141	547		133	1074		149	1399
	142	694		135	43		150	3507
	143	638		135	893		151	38
	145	670		135	2940		151	1672
	146	586		137	1445		152	2380
	146	2304		137	2301		153	1252
	147	48		137	3159		153	2179
	147	2990		138	2001		153	2662
	148	2814		138	2454		153	4249
	149	795		139	1099		155	415
	149	1298		139	1127		155	1087
	150	1341		140	3085		155	4050
	151	274		140	3185		155	4652
	151	2780		141	1235		156	1332
	152	2973		141	2022		156	1619
	153	1217		141	3236		157	3991
	153	2188		144	1677		158	546
	155	1055		145	711		158	2342
	156	26		145	2475		158	3808
	156	2217		145	3099		160	1635
	157	2731		146	751		160	2108
	157	2798		147	2271		160	3771
	158	303		149	1150		161	1925
	158	1249		149	1207		162	101
	158	1614		149	1491		164	2382
	159	1276		149	1702		164	3388
	160	645		149	1939		165	1310
	160	690		149	2580		165	5217
	160	1451		149	3124		167	1563
	161	1097		150	1451		167	2066
	161	2958		151	803		168	1266
	162	2718		151	1416		169	1542
	162	2877		151	1980		169	3340
	162	3088		152	31		169	5243
	163	523		152	848		170	425
	164	116		153	2247		170	1742
	165	1194		153	2348		170	3749
	165	2560		154	2520		171	28
	167	618		155	2410		171	2205
	167	1533		156	1795		171	2628
	167	2353		156	2036		171	3321
	168	1743		158	3265		172	2452
	169	384		159	202		173	3868
	169	2603		159	1959		173	4090
	170	1657		160	61		173	4281
	170	2704		160	3024		173	4312
	172	993		161	3080		174	572
	172	2666		162	1515		174	3917
	175	1683		162	1582		176	1615
	175	2754		162	1662		176	1974
	176	1379		162	2396		176	2743
	177	1249		163	2294		176	3295
	178	2497		163	2508		176	3430
	179	664		163	3175		176	3553
	179	2283		164	2055		177	370
	179	2886		164	2747		179	199
	180	636		165	3198		179	443
	180	1299		167	609		180	407
	180	2626		167	1473		180	1236
	181	408		167	3098		181	527
	181	949		167	3236		181	1056
	181	2905		169	11		182	1293
	183	732		169	577		183	2132
	183	1211		170	2112		184	2345
	183	2682		171	1385		185	3664
	183	2809		171	1982		185	4849
	184	1091		171	3217		186	83
	184	1178		172	1118		186	161
	184	1271		172	2008		186	4653
	185	813		172	2982		187	1388
	186	69		173	1156		187	2115
	186	604		173	2382		187	3503
	187	1425		173	2949		188	4691
	187	1453		174	1573		189	3405
	187	2093		174	2179		190	2201
	187	2132		176	34		190	3356
	188	368		176	761		191	3636
	188	2571		177	653		193	1354
	189	25		177	1920		194	5194
	190	2306		177	2145		196	2169
	191	2659		177	2462		196	3726
	192	96		178	227		197	1989
	192	129		178	1216		198	183
	193	1702		178	3001		198	1664
	193	2934		179	2349		198	3996
	194	1553		180	2408		199	2825
	194	2995		181	715		202	1319
	195	1515		181	1678		202	5289
	196	922		181	1769		203	2640
	196	1383		182	1495		204	19
	196	3072		182	1968		204	4023
	198	533		182	2493		205	1517
	198	715		182	3068		205	2083
	198	2487		184	736		205	4884
	200	2909		185	612		206	1600
	201	2166		185	1997		206	4743
	201	2540		185	3032		207	3617
	201	3045		186	635		207	4785
	202	403		186	2229		208	1253
	202	1306		186	3257		208	1719
	203	1010		188	678		208	3437
	204	1258		188	1751		209	2288
	204	2734		188	2513		209	2409
	205	798		189	1810		210	1550
	205	2960		191	701		210	2203
	205	3024		191	2864		211	5214
	206	3089		191	3162		212	2868
	207	2125		192	584		212	5245
	207	3123		192	1351		213	1295
	208	869		193	2923		213	1975
	208	891		193	3097		213	2554
	208	1781		194	1075		213	3643
	208	2797		194	1603		214	3517
	208	2884		197	284		215	1944
	209	2347		197	3234		215	3560
	211	2720		198	1979		217	4713
	212	939		199	760		217	4822
	212	2652		199	1678		218	415
	212	2938		199	2544		218	493
	213	1439		200	656		218	1920
	213	2850		200	787		219	3964
	214	1672		201	1216		221	2186
	215	814		201	2571		221	2365
	215	1221		201	2821		222	2131
	215	2992		201	3007		222	4076
	217	586		202	2524		223	1390
	217	1299		203	1781		223	3218
	217	2755		203	3078		224	1583
	219	2921		204	1800		224	1623
	220	84		204	3181		224	2225
	220	392		205	1943		224	3692
	220	519		205	2190		226	469
	220	638		205	2373		226	3262
	220	709		206	531		226	4389
	220	3011		206	3202		227	3285
	221	2566		207	304		229	1468
	221	3055		207	620		229	1952
	222	831		207	1328		229	3579
	222	1347		208	489		229	3809
	222	1649		208	2757		230	289
	223	418		211	3218		231	239
	223	3111		212	123		232	1719
	224	2667		212	260		232	1792
	224	2713		212	2336		233	142
	225	353		212	2850		234	3742
	226	2538		213	2359		235	1680
	227	2231		213	3255		235	2052
	228	1399		214	2778		235	2649
	228	3072		215	1684		235	4616
	229	2072		215	2584		235	5232
	231	862		218	1052		236	664
	231	3028		218	1079		237	4790
	231	3150		219	756		238	628
	233	1281		220	2612		238	4346
	234	654		221	155		239	1832
	234	2491		221	806		239	2439
	234	2649		221	2686		239	3604
	235	1567		222	1627		240	2536
	236	1640		222	1662		242	2332
	236	1787		222	3063		242	4834
	238	1250		223	2033		244	2254
	239	1726		224	180		244	2319
	240	610		224	205		246	1913
	240	2745		224	279		246	1949
	241	2904		224	1260		248	408
	241	2951		224	2214		248	572
	242	428		224	2706		248	1549
	242	1497		225	706		249	2096
	243	401		225	2013		250	2417
	243	782		225	2462		250	2815
	244	3205		225	2489		250	4730
	245	2867		228	2971		251	2482
	246	1584		229	2632		252	493
	246	1678		230	2352		252	1977
	246	2142		231	1210		252	4006
	246	2663		231	2323		252	4113
	248	880		231	3235		253	1598
	248	1392		232	108		253	4094
	249	801		232	2509		254	2059
	250	3170		234	3054		254	2188
	252	839		235	132		254	4452
	253	756		236	1295		254	4534
	253	2707		237	818		254	4576
	254	2073		237	2554		255	2403
	255	592		237	2798		256	724
	256	3237		237	2989		256	1757
	257	92		238	3036		256	4172
	258	551		239	605		257	468
	258	2757		239	2572		257	513
	258	2789		239	2591		257	543
	259	1546		240	2105		258	761
	259	1727		242	2892		258	2126
	259	2042		243	2027		258	2662
	260	1052		244	2374		258	4053
	261	573		245	837		260	559
	261	941		246	3007		260	587
	261	3201		246	3144		260	3915
	262	694		248	774		262	433
	262	3046		249	250		263	4475
	264	1227		249	2049		263	5248
	265	2207		251	188		264	1025
	266	1499		251	2409		264	3669
	266	2103		252	1211		264	4206
	267	2131		253	1312		265	43
	268	2931		253	3069		265	1161
	270	2661		254	3177		265	3648
	271	827		255	116		266	250
	271	2699		255	2116		266	5444
	272	2162		255	2306		267	995
	272	3029		256	2968		267	1941
	273	1407		257	858		267	2041
	273	1861		257	2503		268	3756
	274	2562		258	1652		269	386
	276	1615		258	2011		270	451
	276	2501		258	2080		270	1327
	276	2956		259	1485		271	1816
	277	511		261	1415		273	2335
	277	533		261	2037		274	25
	279	855		261	2097		274	1673
	280	477		261	2279		275	778
	280	1426		261	2391		275	1137
	280	1646		262	1190		276	272
	280	1716		262	1443		276	504
	282	733		263	92		276	1018
	282	993		263	766		277	4793
	282	1741		264	138		278	1414
	282	2863		264	2552		278	3536
	283	1547		266	162		278	4590
	283	2764		266	3162		279	2151
	284	1567		267	2429		280	973
	284	1589		268	1337		280	2549
	284	2731		269	2067		280	2642
	285	1693		269	2853		280	3780
	286	811		270	1163		281	1887
	286	1787		271	2474		281	2583
	286	3021		272	2615		281	4062
	289	770		273	1850		282	646
	289	951		273	1953		282	2696
	289	1628		274	130		282	4500
	290	496		275	245		283	3455
	290	1058		275	2514		283	4826
	290	1251		275	2873		284	2118
	292	1025		277	2748		284	4725
	293	835		278	195		285	5219
	293	1467		278	1470		286	425
	294	1728		278	2030		286	2219
	296	20		278	3173		286	3193
	296	975		279	2440		287	4665
	297	1534		280	844		288	1210
	298	464		280	2559		288	1288
	298	2746		281	107		288	1731
	300	695		281	148		288	5428
	300	727		281	1371		290	1186
	301	561		281	1992		290	1951
	301	1758		283	2327		290	4073
	302	1498		283	3200		290	4769
	302	1694		284	1933		290	4857
	302	2502		285	1061		291	2764
	303	600		286	1403		291	3593
	303	2644		286	2288		291	3924
	304	519		287	2998		292	4159
	304	1993		288	550		293	2337
	304	2045		288	2461		294	1543
	304	2553		289	178		294	2163
	305	2124		289	1428		294	3757
	305	2166		289	2059		297	1166
	306	1717		291	325		298	1118
	307	649		291	2416		298	2370
	307	1001		292	2009		298	2388
	307	1597		293	826		298	2536
	307	3037		293	3154		299	4095
	307	3205		293	3241		300	1624
	308	3081		295	296		300	4443
	309	1738		295	2029		301	1803
	309	2692		297	2505		302	511
	310	619		297	3121		302	1271
	310	1934		298	3085		303	3634
	310	2973		299	1942		303	3946
	310	3242		300	1894		303	4033
	311	861		300	2436		304	397
	312	777		300	2803		304	606
	312	1043		301	1961		304	1387
	312	2842		301	2831		305	1318
	312	2861		302	140		305	1592
	313	1191		302	2853		305	2035
	314	2023		303	854		305	2571
	315	841		303	890		306	5252
	315	969		304	1469		307	759
	315	2883		304	1984		307	1891
	316	753		305	2315		310	458
	316	2904		306	2338		310	3432
	317	481		308	2265		310	4139
	317	714		308	2728		312	4614
	317	802		309	263		313	1754
	317	1482		309	310		314	2350
	317	1634		310	3010		314	3215
	318	2744		311	151		314	3772
	320	1529		311	2174		316	489
	320	1654		312	2057		316	1709
	321	929		313	2876		317	2319
	321	1510		314	2015		317	2603
	322	1771		314	2147		318	1260
	322	2623		314	2770		319	909
	323	1172		315	2035		320	1150
	323	2725		316	1763		320	1193
	324	728		318	328		320	3267
	324	1590		318	556		321	1221
	324	3003		318	2422		321	1634
	324	3030		319	241		322	248
	324	3103		319	2195		322	426
	325	3220		319	3088		322	2501
	326	2062		321	519		323	2647
	326	3078		321	2692		323	5443
	327	2854		322	724		324	3810
	328	1203		322	1645		325	94
	328	1624		324	133		325	2687
	329	238		324	2304		325	3884
	329	1941		325	1670		325	4652
	329	3195		325	2282		326	1325
	330	1140		325	2744		326	1814
	331	953		327	1012		328	2233
	333	871		328	3060		328	2778
	333	3241		329	1035		328	3250
	334	467		329	2134		328	3972
	334	1789		329	2161		329	1610
	334	1824		329	2601		329	3706
	335	2764		329	2968		329	4159
	336	646		330	266		330	616
	336	2699		330	2631		330	4186
	337	622		331	148		331	2570
	337	2021		331	754		332	733
	338	1230		331	1410		333	2947
	338	1467		332	2349		334	2006
	338	1711		333	955		334	3847
	338	2462		333	1740		334	3954
	339	2713		333	2675		336	1842
	339	2880		333	2894		336	3038
	342	601		333	2988		336	3586
	342	2945		334	1129		336	4776
	343	533		334	2552		337	1135
	343	720		334	3028		342	4447
	343	1588		335	424		343	172
	343	1655		335	802		343	375
	344	907		335	3125		343	1516
	344	2796		336	3011		343	4130
	344	3213		336	3283		343	4819
	345	1488		337	398		344	476
	346	972		339	1649		344	1659
	346	1107		340	2779		347	1325
	346	1733		341	306		347	3306
	346	1762		341	2945		348	1098
	347	364		342	281		348	4737
	347	1200		342	1722		349	1284
	348	2489		343	2690		349	1932
	349	3005		344	710		350	1245
	350	853		344	1756		350	1353
	350	1640		344	2318		350	1575
	350	3171		345	824		350	4804
	352	1552		346	728		351	411
	352	1672		346	1436		351	1534
	352	3195		348	589		351	2025
	353	689		348	2294		351	2389
	353	1456		349	1053		352	2186
	353	1915		349	1465		352	4517
	354	1372		350	232		353	2064
	354	3241		350	607		354	451
	355	2900		351	68		355	329
	356	1169		351	469		355	2558
	356	1886		351	1411		355	4696
	356	2539		351	2759		355	4917
	356	2664		352	255		356	1469
	356	2921		352	1392		356	3196
	357	2642		352	3206		357	771
	357	3082		353	2341		357	2801
	358	873		355	1739		357	4866
	359	1151		355	2966		358	3640
	359	1266		356	143		358	4639
	359	1868		356	2169		359	635
	360	1780		356	2675		359	2241
	361	1568		357	1648		360	67
	361	2880		357	2988		360	2467
	362	32		358	994		360	3232
	362	560		358	2916		362	4253
	362	736		358	3182		362	4427
	362	1037		359	1365		363	802
	363	669		359	1620		363	4476
	363	2443		359	3153		364	2580
	364	1499		360	2941		365	199
	365	1088		361	1515		365	4671
	366	1184		362	91		367	2095
	366	2008		363	273		368	223
	366	2985		363	2322		369	4210
	367	714		364	790		372	300
	367	3058		364	2652		372	1077
	368	1677		364	3007		372	3157
	369	2796		365	3128		373	587
	370	2501		366	624		374	1594
	370	2698		366	700		375	2171
	371	1396		366	1715		376	1567
	372	1654		368	945		379	246
	373	2899		368	2082		381	4604
	374	1767		369	215		382	17
	374	2859		369	504		383	5298
	375	2817		369	653		384	3186
	376	1533		369	3197		384	4438
	376	1913		370	59		385	2068
	378	1556		370	2308		387	5020
	378	1886		370	2401		388	1511
	379	1165		370	3027		390	1755
	379	1203		371	1433		390	4472
	379	1288		372	759		391	2639
	379	1867		373	288		392	1482
	379	2469		373	2962		392	4723
	379	2675		374	1054		393	3625
	380	864		374	2609		394	3780
	380	2445		375	362		396	2226
	381	27		375	3101		396	4146
	381	1352		376	231		397	4829
	381	1454		377	254		398	1346
	382	486		377	2587		400	1109
	384	795		377	3267		400	1717
	384	1144		378	979		400	3653
	385	2843		378	1205		400	4623
	386	701		378	3169		401	1001
	386	966		379	2293		405	94
	386	1781		380	427		405	3140
	387	1256		381	108		407	3976
	387	1644		381	718		407	4741
	388	511		381	2982		409	330
	388	1803		382	1816		410	4036
	389	320		382	2542		410	4442
	390	2700		382	3210		411	298
	391	1181		383	183		411	1653
	391	2784		383	607		412	35
	393	1673		383	1130		412	1039
	393	3235		384	1736		412	1976
	395	840		385	677		412	4757
	395	1274		385	3187		412	5260
	396	1992		387	124		413	8
	397	1504		387	747		413	669
	397	1622		387	2622		413	4949
	398	2149		387	2662		414	2719
	398	2453		387	2919		414	4301
	398	2911		388	158		415	393
	398	3215		388	2092		415	1520
	400	471		388	2937		415	5032
	400	2934		389	465		417	4703
	400	3081		389	2129		418	355
	401	1391		389	2322		418	5441
	402	675		390	631		419	413
	402	1130		390	819		422	4172
	403	553		390	2010		425	4253
	404	2778		393	3117		426	376
	405	650		395	2585		427	4995
	406	985		395	3031		428	2031
	407	1161		396	490		429	68
	408	588		396	3135		429	1470
	408	1875		398	540		430	1323
	409	1217		399	2269		430	3224
	410	705		401	202		432	741
	410	2705		402	2061		432	5041
	411	1309		402	2080		432	5394
	411	1800		403	357		433	4965
	411	2625		403	2033		433	5242
	411	2856		404	3180		434	1229
	411	3028		405	881		434	4774
	413	2439		405	2238		437	780
	413	2805		407	2340		438	466
	414	111		408	567		438	579
	414	1271		408	714		439	4740
	414	1406		408	2115		440	4084
	414	1528		409	510		443	323
	414	1677		409	1428		444	4275
	415	1637		409	2293		444	4414
	416	824		410	473		447	4315
	416	2172		410	2014		449	2757
	417	509		411	582		451	1088
	417	1191		411	1131		453	3264
	418	285		411	1851		457	1744
	418	1253		412	745		457	4239
	418	2957		414	310		459	4427
	419	345		415	182		460	2593
	421	1386		415	367		461	2304
	422	1347		416	487		461	2802
	423	452		416	1328		463	118
	423	1899		416	2141		463	3851
	423	2980		417	389		463	5165
	423	3233		417	523		467	2035
	424	781		417	694		469	3438
	424	1844		417	806		471	5205
	424	3137		417	850		472	3781
	425	2775		418	1954		473	4757
	426	1229		418	2197		474	775
	427	1821		418	2876		475	909
	429	2153		419	549		475	2272
	431	2861		419	1999		478	4785
	432	1139		420	607		479	4314
	432	2198		420	3079		480	1055
	433	1451		420	3278		480	2369
	433	2473		421	2028		480	2825
	434	1680		421	3018		482	4267
	435	1245		422	1108		483	1177
	436	274		422	1812		484	434
	436	730		422	2623		484	1391
	436	2449		423	1470		484	1425
	436	2959		423	3236		484	2058
	437	833		425	1084		484	4908
	437	1371		425	1782		486	460
	437	3114		427	117		486	4120
	438	1644		427	1047		490	568
	438	1730		427	1978		490	4663
	438	2744		427	3093		491	3871
	439	753		428	478		493	642
	440	2520		429	713		494	4224
	441	543		429	1643		495	5402
	441	2707		432	406		496	5224
	441	2977		432	819		497	1229
	441	3041		432	2984		498	2855
	442	1838		433	360		498	4295
	443	476		433	1402		499	504
	443	1748		434	1867		501	1574
	443	1860		436	878		501	2675
	443	1943		437	2279		502	2016
	444	350		438	678		505	221
	444	519		438	3268		505	4536
	444	1626		439	1351		507	3254
	444	2426		440	388		509	64
	444	3229		440	1437		510	4337
	445	156		440	1841		511	4304
	446	426		440	2258		513	2629
	446	808		441	2209		513	3751
	448	1238		442	1455		513	5434
	448	2179		442	2061		514	1013
	450	110		442	2234		515	414
	450	777		443	1083		515	4253
	450	2537		444	857		517	3447
	450	2787		444	1117		518	2201
	451	2770		445	1806		518	2955
	451	3140		447	1646		518	4241
	453	494		448	2493		519	550
	453	1215		448	3182		519	666
	453	3107		449	568		520	1195
	454	1785		449	798		520	1383
	454	2731		450	420		522	4177
	455	723		450	1100		524	44
	455	2497		451	473		524	2686
	456	605		451	2016		524	4490
	457	1259		452	239		525	2302
	458	131		452	702		525	3881
	458	2162		452	1893		525	4066
	458	3045		453	128		526	1302
	459	628		453	1609		527	2340
	459	1728		453	1671		529	2560
	459	3091		454	333		529	3710
	461	689		454	939		529	4726
	461	750		454	2959		532	4254
	461	2847		455	982		534	3226
	462	1747		455	1319		535	4282
	462	1762		455	2699		536	4934
	462	3064		456	874		537	205
	464	3000		456	2186		537	4037
	465	2749		457	374		539	4989
	466	90		457	2080		540	1052
	466	2706		458	767		540	4175
	466	3227		458	1220		541	3422
	467	1901		458	2044		543	1085
	468	481		458	2106		543	4401
	469	408		458	2520		544	923
	469	1864		459	1039		545	1381
	470	1179		459	1927		546	5013
	471	1217		460	3090		548	2034
	471	2352		462	1422		548	4152
	472	943		463	1965		549	2137
	472	3031		468	1948		549	2487
	473	111		468	2287		550	3928
	473	1643		469	2267		552	625
	474	592		470	1349		552	2007
	475	17		473	1984		552	2520
	475	1881		474	408		553	2668
	475	2800		474	1516		554	1113
	478	1742		474	1893		555	4849
	478	2535		476	859		556	53
	479	772		476	1152		556	4812
	480	260		476	1372		556	5174
	480	617		476	2038		557	5068
	480	1764		477	1495		559	3959
	483	507		477	2528		560	903
	483	1568		478	1391		560	2054
	483	3151		478	1686		560	3018
	484	217		478	2504		561	2098
	484	1449		479	1745		561	4215
	485	643		479	2010		563	315
	486	2745		479	3031		563	1968
	487	1867		479	3169		563	2991
	488	839		480	1067		564	534
	488	2159		480	1646		564	2606
	489	1180		481	829		565	5158
	489	1397		481	1044		567	661
	489	3171		481	1864		567	3350
	490	1371		483	2083		568	4406
	491	3115		485	3063		569	1223
	492	2214		485	3100		570	1063
	495	2760		488	973		570	4951
	496	1349		488	1007		571	561
	496	1585		488	1584		572	387
	496	2355		488	2619		572	2750
	496	3090		491	1717		573	4920
	497	528		491	2544		574	3280
	497	1617		494	1909		574	4461
	497	1848		495	1935		574	5187
	497	2184		496	1963		575	4228
	498	199		496	2945		576	3753
	499	1265		496	3190		577	180
	499	1737		498	485		578	1326
	501	3156		498	1769		579	4691
	504	382		498	2642		582	1349
	504	491		499	415		585	5285
	504	671		499	2102		586	4131
	504	1462		500	1681		588	4105
	504	1866		500	1995		588	4865
	505	114		500	2507		589	4832
	505	1439		501	1746		591	4471
	505	1892		501	2411		592	1265
	506	1245		502	2985		594	1074
	507	771		503	914		594	5067
	508	1215		505	3159		595	4803
	509	1182		506	595		596	611
	509	2862		506	1308		596	4032
	511	3109		506	2625		597	2370
	512	2920		507	3023		599	535
	513	515		507	3051		599	3868
	513	1393		508	3123		601	4769
	514	9		508	3223		602	2233
	516	2424		510	2146		604	3238
	517	2945		510	2838		605	32
	519	69		511	1704		605	5303
	519	159		511	1725		606	396
	519	1828		511	2125		606	2108
	520	130		511	2366		606	3292
	521	1257		513	1890		606	4329
	521	1726		514	1240		607	1379
	522	197		516	2068		607	5203
	522	2136		519	2296		610	1029
	524	737		520	1684		612	4248
	524	1152		520	3095		612	5260
	525	530		520	3254		614	758
	525	2920		523	1979		614	5101
	525	3095		523	2510		615	4509
	526	1463		524	2595		617	67
	528	94		525	2696		617	2993
	528	1693		526	325		617	3996
	528	2900		527	3234		619	3471
	529	702		528	1326		620	4207
	529	1363		528	1354		621	4532
	530	764		529	487		621	4796
	530	1886		529	2144		621	4819
	531	652		529	3181		622	3290
	533	1399		530	267		623	5418
	533	2875		530	1225		624	2208
	534	1219		530	1483		625	3193
	536	2414		530	2377		625	4298
	536	2966		532	1911		625	4340
	537	1342		532	3200		626	1951
	537	3186		533	2270		626	5297
	538	2458		533	2400		626	5377
	539	785		533	2844		627	580
	539	2030		533	2904		629	813
	540	2434		535	2438		632	4444
	540	3078		535	2622		632	4857
	541	729		536	983		633	1057
	542	643		536	1651		633	2470
	544	1207		536	2787		633	2591
	544	1726		539	1783		633	4145
	546	1127		540	896		636	3900
	546	1998		541	411		637	270
	546	2153		542	503		637	2923
	547	190		542	2533		638	3226
	547	686		543	939		639	2343
	547	1244		545	2122		639	5125
	547	3045		545	2715		639	5143
	548	168		545	2751		641	613
	548	758		547	2679		641	2076
	550	1386		548	1475		641	4630
	550	1601		548	2421		642	4317
	550	1814		550	1952		643	39
	550	2858		551	3181		643	2750
	550	2985		552	1336		643	4426
	551	1690		552	2449		644	5428
	552	550		553	1001		646	2241
	552	1297		555	487		646	2392
	552	1360		555	1493		646	2442
	553	1532		555	2394		647	4200
	554	808		556	739		647	4498
	555	1152		556	1515		648	754
	555	3008		557	1810		648	1321
	557	1191		558	2141		649	3016
	557	1714		559	3158		650	2527
	558	265		560	304		650	2983
	559	639		560	1024		650	4840
	559	2516		560	2467		651	1291
	560	715		560	2798		652	3192
	560	2438		564	896		653	959
	561	1338		565	421		653	3057
	561	3084		566	473		654	2639
	563	2878		566	945		657	4261
	564	2163		567	399		659	1468
	568	845		567	2271		660	4546
	568	2997		567	2876		662	490
	569	3102		567	3228		663	423
	570	304		569	2598		665	1145
	570	788		570	1481		666	574
	571	1695		570	1694		666	1276
	571	1784		570	2702		667	4094
	571	2187		570	3141		667	4133
	572	1246		571	2479		667	4392
	572	1730		573	1337		670	2467
	574	1914		573	3027		670	4954
	575	1172		575	3185		672	591
	575	1870		578	1650		672	2592
	575	1896		578	2157		672	5109
	576	182		579	1597		676	2680
	576	708		580	3167		678	2277
	576	2456		584	1502		678	2315
	577	681		585	1520		678	2965
	577	767		585	2646		679	2536
	579	3074		585	2789		680	23
	580	1644		586	1309		680	1354
	580	2042		586	2973		680	3023
	580	2472		587	1029		680	3328
	580	2515		588	279		680	4597
	581	1124		588	2275		680	5069
	581	1313		588	2383		681	673
	582	231		589	412		683	626
	583	1986		589	3133		683	868
	583	2010		590	258		684	4064
	584	2857		591	2230		684	5053
	584	3123		592	2415		685	1291
	585	1156		594	1927		685	3132
	585	2725		594	2031		686	4197
	586	836		594	3191		687	1167
	586	1340		595	2882		687	2446
	587	1558		595	2902		687	2850
	587	2244		596	1678		687	4020
	588	1744		597	2055		687	5332
	589	1199		598	305		688	1272
	591	3232		600	589		688	4408
	594	1716		601	347		691	4493
	594	1889		601	511		692	3908
	595	1282		601	3030		692	4169
	595	1930		602	2504		693	525
	596	1907		602	2692		694	470
	597	1770		603	534		694	3099
	598	1181		603	3006		694	3300
	598	1793		604	251		694	3384
	598	1865		604	1337		695	4120
	598	2028		604	3113		697	2620
	598	3087		605	1633		698	429
	599	1055		605	2080		698	1059
	600	152		605	2832		698	3067
	600	675		606	397		699	3498
	602	851		607	2107		700	5144
	602	1500		607	3208		701	2087
	602	2837		610	1598		702	2402
	602	3054		611	2242		702	3037
	603	449		612	496		705	1251
	603	819		613	479		706	4437
	605	2080		615	1667		707	1185
	606	564		616	414		707	3406
	607	1428		616	1034		708	746
	609	694		616	1578		708	2466
	609	2773		617	1921		708	3262
	609	3228		618	270		708	5061
	610	2742		619	436		709	1279
	611	114		619	2384		709	5102
	611	541		620	2507		710	4466
	611	1569		620	3120		713	565
	615	3146		621	2214		714	3674
	616	1153		622	302		714	4098
	617	274		622	2170		718	2320
	618	1056		623	517		719	2818
	618	1861		623	1793		720	1101
	619	75		625	540		721	51
	620	634		625	3276		721	386
	620	877		626	3231		721	5372
	621	709		627	2563		722	622
	621	1079		628	803		722	1151
	621	1269		628	2903		722	5009
	622	555		629	284		722	5174
	622	1228		630	2482		722	5354
	622	2202		630	3206		723	599
	622	3073		632	1812		723	4055
	623	1114		633	315		724	4018
	624	1195		633	2686		725	1313
	626	1810		634	392		725	5212
	627	1134		635	1457		726	2404
	628	2759		635	2797		727	5319
	633	1543		636	2951		728	2100
	634	1891		637	409		729	722
	635	542		638	665		729	2236
	635	1941		638	1650		730	2855
	636	1056		639	1428		731	3061
	636	1631		639	2825		731	3373
	636	2784		640	2240		733	5391
	637	2951		640	2971		735	1217
	639	1782		642	620		738	779
	640	2382		642	1835		738	4068
	641	945		642	2627		738	5300
	641	1298		643	3248		739	2286
	643	2689		645	518		743	690
	644	789		646	364		743	820
	644	1155		646	539		743	1071
	646	2098		647	3119		743	4316
	647	860		648	2528		743	5362
	647	1670		650	2941		744	499
	647	2159		653	641		744	1142
	648	121		653	997		746	722
	648	517		655	311		746	2022
	648	2424		656	46		748	656
	650	895		656	1877		748	4597
	650	3169		658	1462		750	1324
	652	81		658	1811		750	4550
	652	173		659	2507		751	3092
	654	2784		660	483		752	4784
	654	3213		660	2477		754	3051
	655	1650		660	2788		755	879
	656	1031		660	3224		755	1180
	657	1929		662	961		755	2345
	658	605		663	394		755	3177
	658	2189		663	504		756	1111
	659	1125		663	2023		756	2528
	659	1996		663	2272		757	347
	660	2757		663	2614		757	3608
	660	2912		664	327		758	5219
	661	458		665	2957		759	1032
	661	1052		666	452		760	2052
	661	1164		666	2048		762	1211
	661	2074		667	423		764	1262
	661	2131		667	468		764	3020
	663	218		667	2938		764	4381
	663	1621		668	1435		765	5198
	664	21		668	1584		767	714
	665	966		668	2560		767	4016
	665	1379		668	2636		767	5424
	665	3110		669	1069		769	3789
	666	759		670	270		770	916
	667	1093		670	2752		771	3326
	668	2408		671	2126		773	5246
	668	2495		672	2233		774	5120
	669	881		672	2844		775	4340
	670	134		674	1386		776	317
	670	200		675	2700		776	5443
	670	687		676	587		777	799
	670	1961		676	619		777	4511
	671	431		676	1638		781	1075
	672	1870		676	1785		781	4978
	673	1771		676	3149		783	1243
	673	2362		678	1663		785	2603
	675	626		678	2517		786	680
	675	1787		680	294		786	5345
	675	2990		682	2189		787	3112
	675	3172		683	43		789	1277
	676	163		683	446		789	1333
	676	590		683	474		791	417
	676	1716		683	517		791	1156
	677	1648		683	1365		794	1102
	678	1046		683	2040		794	2405
	678	1217		683	3123		794	5058
	678	1465		684	1816		796	2946
	679	1605		685	568		797	701
	679	3083		686	1509		797	5003
	681	1239		686	2861		798	2255
	681	2145		687	429		799	1434
	681	2185		687	2726		799	1455
	682	1395		688	2613		800	1046
	682	2726		688	2937		800	3295
	682	2906		689	70		801	640
	683	835		689	965		801	3213
	683	3141		689	2454		802	1198
	684	3035		690	996		802	4744
	685	1151		690	1556		803	4381
	685	2348		690	2650		805	335
	687	1283		691	714		806	3523
	687	3055		691	1434		807	846
	688	23		692	398		807	2428
	688	1011		693	347		808	1031
	689	2820		693	531		809	2214
	689	2875		693	1615		810	398
	690	469		693	2497		811	2353
	690	1663		693	3274		811	2705
	691	142		695	489		811	4411
	691	851		695	550		812	1226
	691	1980		695	942		812	1832
	692	2040		695	1023		813	1398
	692	3109		696	582		813	4243
	693	612		696	906		814	3172
	693	891		698	1336		816	2919
	693	991		698	1590		817	597
	694	1758		698	2053		818	555
	695	660		698	2889		818	3026
	695	2492		699	271		820	272
	698	52		699	1667		820	1154
	698	636		700	1860		821	2468
	698	3093		700	2000		821	2518
	699	1468		701	463		821	3676
	699	1635		701	2555		821	5103
	699	1883		701	3127		823	1045
	699	2853		702	2293		823	3633
	699	2954		703	599		825	4094
	700	417		704	40		825	5200
	700	492		704	1649		826	1208
	701	1108		705	295		827	1285
	701	2663		705	1411		827	2999
	703	1856		705	1463		830	1236
	703	2697		705	2930		830	1548
	703	2726		706	145		832	2779
	704	590		706	2991		833	4725
	706	1268		708	3146		834	2432
	706	3126		709	1230		835	1503
	707	2159		710	1621		837	341
	707	2442		711	237		838	2817
	707	2907		712	69		839	2010
	708	878		713	869		840	852
	708	3023		713	942		840	2139
	709	3047		713	1810		840	3219
	710	807		713	3253		840	3545
	713	621		714	914		842	1248
	713	3109		714	2043		845	4436
	714	439		714	2858		846	1012
	714	1024		715	258		846	5105
	714	1520		715	277		847	3803
	714	1773		716	1448		847	5135
	714	2979		716	1483		848	1154
	714	3005		716	2125		849	3661
	715	570		716	2639		849	4819
	716	663		717	328		850	1360
	716	1196		718	358		850	4124
	717	1981		718	1108		851	3917
	718	983		718	2271		852	4211
	718	1598		719	577		854	1609
	719	2086		720	2695		855	1944
	719	2782		722	308		856	2618
	721	924		722	1292		857	2329
	721	2674		723	850		859	1198
	722	719		724	1377		860	1276
	722	1633		725	90		863	2301
	723	846		725	1642		863	3258
	724	2176		725	2559		864	3326
	724	2462		726	122		865	1396
	726	1873		726	1353		866	982
	727	136		727	3095		866	4102
	727	644		728	2305		870	3145
	728	2111		728	2529		872	1236
	728	2720		729	276		872	5411
	729	1039		729	956		874	2754
	729	2503		729	1316		874	4302
	729	2936		729	1554		875	1529
	730	3037		729	1610		875	5224
	731	963		730	560		876	1076
	732	867		730	3124		876	1215
	732	1755		731	2061		877	2569
	733	1145		731	2331		877	2790
	734	2565		732	1147		878	1546
	737	2546		732	3157		878	3951
	737	2730		733	595		878	5025
	737	3062		733	773		880	3535
	737	3194		733	832		882	1358
	738	2416		733	1465		884	794
	738	2448		734	1180		884	2727
	739	445		734	2930		886	4511
	739	1709		735	302		887	904
	742	621		735	2425		887	3921
	742	1287		736	370		887	4124
	743	1636		736	931		888	2391
	743	1858		736	1712		888	3801
	744	65		737	862		889	631
	744	2129		738	2372		889	2191
	744	2704		739	2617		889	3656
	745	219		741	1120		890	1099
	745	1796		741	2546		890	2227
	746	2157		742	1267		893	3836
	746	2834		742	2453		894	2592
	747	42		744	15		896	2345
	747	1177		744	242		897	2992
	748	244		745	168		899	1167
	748	2190		745	1388		899	1197
	749	16		745	2046		900	1213
	749	2908		746	1085		900	3012
	750	962		746	1476		900	4305
	750	3105		746	1502		902	303
	751	884		747	139		902	5106
	751	2063		747	289		905	2111
	752	653		747	2528		906	248
	752	1022		748	1209		907	3090
	753	478		748	2799		908	3059
	753	2104		749	1358		909	1329
	754	1262		750	907		909	2655
	755	2947		750	1413		910	5026
	756	2360		750	2324		911	3765
	757	1759		750	2950		912	2163
	757	2083		752	125		913	2745
	758	3052		752	2926		913	2770
	759	205		755	415		913	2951
	759	905		755	1105		914	862
	760	2336		755	2124		914	921
	760	2422		755	3224		914	3893
	761	1633		757	749		918	2695
	761	2644		757	3139		919	2085
	761	3019		758	359		921	278
	762	765		758	1006		921	2553
	762	1282		758	2024		921	4988
	762	1307		758	3049		923	1066
	762	1671		758	3088		925	3081
	763	838		759	383		926	499
	763	1200		759	2618		926	3937
	764	2491		760	2882		927	558
	765	2700		761	1252		927	5178
	765	2928		761	1523		928	1260
	766	227		762	574		929	3205
	766	1042		762	868		929	3539
	766	2589		763	1194		930	1641
	767	1732		764	2421		931	3058
	769	251		764	2569		932	889
	769	2679		764	2592		932	1517
	769	2995		764	3200		932	2338
	771	1100		765	1708		932	2746
	771	1881		765	2547		933	1164
	771	2102		767	2521		933	2442
	772	1262		768	1502		935	3374
	773	454		768	2442		935	4681
	773	2351		769	396		935	5131
	774	1751		771	183		937	589
	774	2785		771	3183		937	2285
	775	2719		772	350		938	2673
	775	3145		772	1393		940	1349
	776	679		772	3279		940	3813
	776	3016		773	455		940	3845
	777	1334		774	2658		942	4007
	778	1175		774	2681		943	139
	778	1694		774	2862		943	1456
	778	2416		774	2939		943	2069
	779	2568		774	2972		946	1666
	781	1289		774	3112		949	201
	781	1649		775	297		949	2692
	781	2962		775	1022		951	464
	781	3078		775	1360		951	1119
	782	878		775	2640		951	2558
	782	2849		775	3160		952	1251
	783	744		776	377		952	3003
	783	1400		777	59		952	5157
	784	1240		777	204		953	517
	784	1613		777	552		954	1694
	785	2079		777	1232		955	3524
	786	2885		777	1292		956	855
	787	338		777	2739		956	3178
	788	113		777	3254		957	1074
	788	1673		779	1482		958	1644
	789	1631		780	428		958	3735
	790	770		780	3237		959	2262
	790	1881		781	1892		959	2797
	790	2356		782	2342		959	3030
	790	2906		784	2002		959	3663
	791	413		784	2503		960	2592
	792	1319		785	43		960	5212
	793	53		785	1387		961	576
	793	364		785	1647		961	2310
	793	387		786	631		965	2185
	793	1263		787	2761		965	5273
	794	810		789	1756		967	2701
	795	321		789	2843		968	1457
	796	25		789	3024		971	1145
	796	276		792	1574		971	1183
	796	2315		793	344		972	117
	796	2473		793	2790		973	1238
	797	80		794	194		973	1542
	797	725		794	2298		973	3054
	797	1840		794	2879		973	3145
	798	1523		794	2900		974	5337
	799	1105		795	771		976	1112
	800	1763		796	1629		980	1340
	800	2188		796	2689		980	1360
	801	300		797	216		982	5184
	802	544		797	320		985	2318
	802	3016		797	2360		986	1237
	803	246		797	3190		986	5095
	805	188		798	1596		987	422
	805	1807		798	1987		987	2547
	805	2330		799	1370		988	3518
	806	898		799	2437		989	2402
	806	1552		800	69		990	1312
	807	2872		801	1499		991	2462
	808	1661		802	421		991	4238
	809	2655		802	2316		992	4570
	810	1249		804	1302		992	4790
	810	2302		804	2247		993	881
	810	3230		805	2098		993	5264
	811	1631		805	2335		995	567
	811	2061		806	1401		995	1427
	811	3072		806	1512		995	2118
	812	706		807	1423		995	2967
	812	1911		807	1816		995	3049
	812	3196		807	2670		996	2033
	813	477		808	1878		997	1459
	813	2903		808	2395		997	3299
	814	450		809	45		1000	2440
	816	1364		809	181		1000	3855
	816	1873		809	553		1001	466
	816	2935		809	1265		1001	2653
	817	392		809	2852		1001	3759
	817	2037		812	523		1002	92
	819	364		813	2698		1002	3449
	820	50		814	1657		1003	1223
	820	262		814	3101		1003	1356
	820	320		815	735		1005	1491
	821	418		815	1200		1005	3471
	822	79		815	1787		1005	5143
	822	879		816	961		1006	1746
	822	1646		818	2629		1006	2606
	822	2106		818	2648		1008	3408
	823	1779		818	2815		1008	5065
	824	239		820	1085		1014	1205
	824	1094		820	1853		1014	2672
	826	1820		820	2134		1017	3785
	826	1890		820	2604		1018	1404
	826	2612		821	1441		1019	526
	826	2888		821	2838		1022	2378
	826	3141		821	2934		1022	5098
	827	3087		822	1004		1023	3098
	828	1125		824	773		1024	122
	829	289		824	2254		1028	5040
	830	1151		824	2355		1029	398
	830	3039		825	876		1029	431
	831	2170		825	1321		1030	1335
	831	2317		825	1371		1031	2133
	832	1398		825	1459		1031	2460
	832	2432		825	2867		1031	3381
	832	2494		827	2456		1031	5286
	832	2759		828	1810		1032	3009
	833	379		829	467		1032	3694
	833	1947		829	535		1034	2033
	833	2151		829	1413		1034	3139
	833	2194		829	2101		1036	3657
	833	3212		830	981		1036	4955
	834	170		830	3061		1037	3934
	834	931		830	3204		1037	5329
	835	3020		831	2678		1038	4637
	836	210		832	666		1039	1997
	836	891		832	3236		1040	590
	839	3059		833	406		1041	2759
	840	399		833	3258		1042	2205
	840	2627		835	433		1043	1431
	842	2242		835	1874		1045	1612
	843	258		837	2700		1045	2606
	843	981		837	2851		1046	3501
	843	1572		838	513		1046	4075
	844	1105		838	1473		1047	2930
	845	811		840	1661		1050	2670
	845	1331		840	2654		1051	2964
	846	2569		841	1892		1052	1189
	847	1357		841	2587		1052	3022
	847	1865		842	488		1053	2416
	848	2878		842	993		1053	3614
	850	2205		842	2881		1055	434
	852	2761		845	560		1055	3541
	853	2297		845	1743		1056	1388
	853	2912		846	2631		1056	3468
	854	2616		847	1321		1057	1653
	855	3018		847	2364		1057	3818
	857	322		849	638		1061	146
	857	2230		849	1206		1061	391
	857	3230		850	2103		1064	3393
	858	2493		850	3050		1065	269
	859	1952		851	1696		1065	2747
	859	2832		852	1230		1065	3162
	860	303		852	2461		1066	2143
	861	395		852	2834		1067	2815
	861	2159		854	2512		1068	3058
	862	685		856	513		1069	3205
	863	195		856	668		1071	3105
	864	30		856	1588		1075	5300
	864	731		856	3194		1076	224
	865	376		856	3246		1076	5089
	865	2109		857	915		1077	2953
	866	1578		857	1367		1077	4058
	866	2699		857	1558		1080	3686
	868	1974		857	2313		1080	3749
	870	2586		858	1904		1083	2169
	873	2514		858	2695		1084	409
	874	667		859	1033		1085	2685
	874	2306		859	2021		1085	2765
	876	886		860	1514		1085	5220
	877	2939		860	2251		1087	2637
	877	3202		861	487		1087	5156
	878	1501		861	884		1089	1666
	879	2386		861	2334		1089	2067
	879	2739		863	2550		1089	3132
	879	2964		863	3129		1089	3553
	880	2780		864	419		1090	1905
	881	1304		864	974		1090	2022
	882	1346		864	1640		1091	1357
	882	2150		864	2528		1091	2302
	883	427		864	2627		1092	344
	883	3216		865	340		1092	3588
	884	2555		865	690		1093	1714
	887	1982		865	1682		1095	1241
	887	2710		866	1094		1095	2568
	888	367		866	1995		1096	1383
	889	2404		866	3174		1096	3920
	889	2906		867	1325		1097	2267
	891	1527		867	3218		1098	2330
	891	2325		868	643		1098	2923
	892	1473		868	1618		1098	3522
	893	1370		868	1865		1099	1405
	893	1738		869	1972		1099	2904
	893	2586		869	2966		1103	3615
	895	1910		872	45		1104	2139
	896	268		872	1000		1104	2773
	896	585		873	124		1106	2814
	897	3033		873	1387		1109	5112
	898	2888		873	2102		1110	3263
	898	3010		873	2272		1110	3690
	899	2171		874	1149		1111	3401
	899	2930		874	2649		1112	1295
	900	1501		876	558		1112	2725
	901	3103		876	1058		1112	2794
	902	1934		876	1356		1114	431
	902	3129		876	1435		1115	314
	904	878		876	1541		1115	2032
	906	818		876	1883		1115	3092
	906	897		876	2498		1116	2204
	906	2188		877	2865		1116	2629
	908	2532		878	1574		1117	2934
	909	776		878	1750		1118	1429
	909	3201		878	2079		1118	2990
	910	2440		879	2226		1118	3454
	911	1094		879	2374		1118	3830
	911	3050		879	2587		1119	26
	911	3226		879	3070		1120	1207
	913	2154		879	3140		1120	3037
	914	457		881	2354		1123	127
	914	3080		881	3155		1123	2672
	915	2790		882	93		1125	3502
	916	482		882	1035		1125	3800
	919	1449		882	2432		1126	3637
	919	2662		882	2741		1127	3227
	920	1487		883	786		1127	4956
	920	2315		883	1256		1127	5082
	922	2513		885	3195		1128	1458
	923	2062		887	876		1128	3402
	924	878		888	427		1129	96
	924	1301		888	899		1129	3969
	924	2176		888	1408		1132	2325
	927	1282		889	1377		1132	5229
	927	3037		889	2117		1134	1522
	928	1317		890	19		1134	3436
	929	2684		890	1646		1136	202
	929	3103		890	2461		1138	1968
	929	3151		891	408		1139	608
	929	3200		891	803		1139	1248
	931	95		892	2393		1139	3605
	931	246		892	2411		1140	2065
	932	8		893	751		1141	3466
	932	465		894	133		1141	5427
	933	894		894	974		1142	1398
	933	1506		894	3174		1143	253
	933	2335		895	377		1146	2364
	934	338		895	1686		1148	531
	934	3012		896	2169		1148	2238
	934	3173		897	1741		1148	2401
	935	2908		897	2248		1150	1420
	937	203		897	2489		1152	1880
	937	2936		897	2959		1153	2866
	939	1989		898	920		1153	3301
	940	431		898	2772		1154	5321
	940	487		898	3073		1155	1439
	940	2772		899	2037		1155	3037
	941	2611		899	2798		1155	5181
	941	2885		899	2879		1156	2674
	942	2740		900	49		1158	1237
	943	1263		900	358		1158	3475
	943	1966		901	86		1159	109
	944	766		901	3229		1161	1548
	946	1610		902	1365		1162	4921
	946	2649		903	3055		1164	5442
	947	589		904	878		1165	1192
	947	1401		904	2088		1166	1398
	947	2407		905	3141		1167	3264
	947	3216		907	2992		1169	2765
	949	51		908	2705		1171	3212
	949	221		909	2458		1172	1053
	949	1370		910	1994		1172	3491
	949	2188		911	895		1172	5153
	950	2682		914	2406		1172	5260
	951	1082		914	2483		1173	3972
	953	155		914	2593		1176	2033
	954	896		914	2857		1176	3325
	954	2985		915	374		1177	1992
	956	185		915	2069		1177	3603
	956	1249		916	2914		1177	5234
	956	2229		917	807		1177	5385
	956	2546		917	2972		1179	1101
	956	2904		918	1284		1179	1439
	959	1385		918	1500		1179	1574
	960	1319		918	1523		1180	2664
	961	79		919	1724		1181	2407
	962	416		921	1375		1182	1741
	962	1274		921	2724		1183	2089
	962	2962		922	61		1183	2307
	963	108		923	2837		1184	271
	963	1191		924	833		1184	3017
	963	2736		924	2505		1185	320
	966	1211		925	1317		1185	5351
	966	2711		925	1794		1187	3401
	967	2207		925	2151		1188	1263
	967	3198		925	2528		1188	2156
	969	216		926	343		1188	3350
	972	876		926	392		1191	1632
	972	2917		928	441		1194	2052
	973	1240		928	3123		1195	2598
	973	2606		929	473		1196	1401
	973	2790		929	1391		1197	1460
	975	241		929	3026		1200	5430
	975	1138		929	3244		1201	5378
	975	3008		930	664		1202	397
	976	3084		930	2267		1202	1076
	977	1298		931	2066		1202	1340
	977	1349		934	610		1202	3528
	977	1393		934	2859		1202	5133
	979	1324		934	3010		1202	5222
	979	2857		936	766		1202	5340
	980	2048		936	807		1204	5077
	981	905		936	1473		1205	2641
	981	1534		936	3099		1206	315
	982	344		938	736		1206	1029
	982	1223		939	2913		1206	3446
	982	2626		940	1671		1206	3759
	982	3171		940	2516		1207	1286
	983	976		941	2491		1207	1928
	985	1016		942	57		1210	1517
	985	2520		942	857		1211	1823
	986	1078		943	788		1212	2081
	986	2099		944	1298		1212	3558
	986	2189		945	1961		1213	1205
	987	1197		945	2362		1213	2343
	988	1368		945	2994		1214	3381
	988	1891		946	2030		1214	3592
	992	204		946	2835		1215	509
	992	1103		947	824		1216	1446
	992	2846		948	886		1216	3258
	992	3131		948	1511		1216	3295
	992	3212		948	2275		1216	4949
	994	181		949	2966		1218	1594
	994	1265		951	2813		1218	2304
	995	71		952	361		1218	2840
	995	3158		953	1753		1218	4861
	997	863		953	2057		1218	5244
	997	1173		954	1490		1220	3498
	997	1347		956	341		1221	2014
	998	448		956	1356		1221	2048
	998	752		956	2439		1223	3112
	998	777		957	483		1223	3535
	998	913		957	2222		1224	372
	998	2326		958	450		1225	3330
	999	98		958	2252		1225	4904
	999	2120		960	624		1226	2764
	1000	346		960	1804		1227	2615
	1000	652		960	1858		1228	1305
	1001	148		961	1236		1228	2183
	1004	1213		961	1637		1228	4791
	1005	1321		963	3113		1228	5077
	1005	2492		964	1404		1229	5177
	1006	1192		965	3134		1230	1066
	1008	164		966	1665		1230	2553
	1008	1479		967	642		1231	3440
	1010	255		968	1330		1232	1803
	1010	1798		968	1893		1233	3467
	1010	1857		968	2758		1233	5392
	1010	2865		969	69		1236	302
	1011	274		969	1312		1236	4827
	1011	3216		969	2457		1237	1668
	1012	1550		971	1704		1237	2688
	1013	904		971	3209		1238	1571
	1013	1114		973	2038		1238	2655
	1015	798		973	3241		1238	5121
	1015	2000		974	1370		1242	1246
	1015	3166		975	47		1242	1508
	1016	185		975	1460		1243	3599
	1016	408		975	1914		1245	1926
	1016	1141		975	1964		1246	1766
	1017	1532		975	2235		1246	3369
	1018	2511		976	397		1248	10
	1019	885		976	1835		1248	3497
	1019	1233		978	1812		1249	2210
	1020	317		979	1496		1251	631
	1020	1093		980	1254		1251	1367
	1021	1356		980	2008		1252	1853
	1021	1837		980	2989		1253	2316
	1021	3196		980	3012		1254	3050
	1023	1510		980	3192		1254	3827
	1024	2611		982	2258		1256	1812
	1024	2884		983	326		1258	2741
	1025	842		983	1987		1259	2637
	1025	1328		984	2170		1260	967
	1026	3218		985	865		1261	1627
	1027	3235		985	1888		1263	3440
	1028	147		985	3116		1264	1078
	1028	245		988	3214		1265	1593
	1029	1739		989	627		1265	1735
	1031	901		989	2474		1265	3635
	1031	2644		991	567		1270	3487
	1032	581		993	546		1270	3535
	1034	273		993	1948		1275	1019
	1034	1863		994	725		1276	136
	1034	2854		994	2647		1276	1272
	1037	815		995	918		1276	2698
	1037	1196		995	1871		1276	5107
	1037	1383		996	648		1279	312
	1037	1548		996	1801		1279	3562
	1037	2069		997	1386		1280	2783
	1038	1119		998	2244		1281	3322
	1039	1073		998	3027		1282	2025
	1039	3176		999	2000		1283	1060
	1040	177		999	3103		1283	1319
	1040	1094		1000	385		1283	1355
	1041	374		1000	2781		1284	2749
	1041	3202		1001	351		1285	1500
	1044	440		1001	1322		1289	1129
	1045	1283		1001	2827		1290	1979
	1045	1689		1003	510		1290	3159
	1045	1980		1003	825		1290	3347
	1045	2883		1004	3135		1290	3583
	1046	1217		1004	3220		1290	4013
	1047	1830		1006	632		1291	354
	1048	3012		1006	841		1291	2789
	1049	2461		1007	2921		1292	1537
	1052	149		1010	234		1293	1727
	1052	217		1010	2120		1293	4066
	1052	1258		1011	49		1294	2753
	1052	1324		1011	589		1295	3287
	1052	2724		1012	552		1295	3384
	1053	1960		1014	1741		1296	1635
	1054	1408		1014	1932		1298	1708
	1054	2962		1014	2803		1300	410
	1055	171		1014	3046		1300	1268
	1056	918		1015	2231		1300	2105
	1057	1128		1015	3019		1301	1409
	1058	787		1018	3064		1302	1094
	1058	2864		1019	615		1302	2021
	1059	122		1019	927		1303	1203
	1059	288		1019	2258		1303	5156
	1059	1993		1019	3162		1304	3410
	1059	3103		1024	678		1305	2689
	1059	3197		1026	2497		1305	3444
	1060	2109		1027	948		1306	3073
	1060	3072		1027	1854		1308	1504
	1061	1067		1029	1399		1309	1666
	1061	2760		1029	1968		1309	2302
	1062	2057		1030	826		1310	1177
	1063	1288		1030	994		1310	1342
	1063	1854		1030	2292		1310	1914
	1064	1041		1030	3032		1311	1562
	1064	2446		1031	580		1312	2151
	1065	1093		1031	602		1314	254
	1067	1305		1032	442		1314	3820
	1067	3040		1032	1013		1314	5259
	1068	680		1033	2244		1315	812
	1068	998		1033	3217		1316	553
	1068	1112		1035	853		1316	2237
	1069	1237		1037	922		1316	4023
	1069	2131		1038	239		1317	5368
	1069	2943		1040	1996		1318	85
	1071	16		1041	1569		1318	145
	1071	1165		1041	2096		1319	3855
	1071	1780		1042	2162		1320	1975
	1072	1269		1043	1540		1320	2782
	1073	395		1043	1666		1320	3017
	1073	2480		1043	3000		1321	300
	1074	1132		1043	3052		1324	187
	1074	1752		1044	1469		1325	2731
	1074	1834		1044	2710		1325	3738
	1075	1026		1045	407		1325	5030
	1075	2041		1046	1042		1326	2078
	1076	898		1047	2811		1326	5430
	1077	2084		1050	1021		1327	1490
	1078	113		1051	2839		1328	861
	1078	249		1051	3198		1330	1674
	1078	2553		1052	1855		1331	1841
	1079	269		1052	2980		1332	1154
	1079	554		1052	3031		1332	1290
	1079	751		1053	994		1332	1935
	1079	2571		1054	871		1332	4057
	1079	3021		1055	327		1335	1498
	1080	1197		1055	352		1336	329
	1080	3114		1055	2193		1336	1228
	1082	583		1056	1928		1337	2668
	1084	1144		1057	454		1337	3921
	1087	2069		1057	2285		1338	1361
	1088	723		1057	3066		1338	2324
	1088	1057		1058	26		1339	279
	1089	633		1058	904		1340	1446
	1089	2120		1059	2934		1340	3705
	1089	2611		1060	2138		1341	1796
	1090	870		1060	2956		1343	1454
	1090	1741		1062	497		1343	1957
	1090	3045		1064	1457		1346	1101
	1091	1808		1064	1503		1347	113
	1093	1325		1064	2221		1347	1173
	1094	1087		1065	930		1349	164
	1094	2173		1067	2087		1351	2784
	1094	2947		1068	421		1353	361
	1095	1579		1069	3082		1354	1820
	1095	2019		1070	440		1354	3207
	1096	697		1070	1372		1355	5267
	1097	391		1073	2240		1356	183
	1099	3148		1073	2499		1357	4809
	1100	124		1074	2796		1358	2281
	1100	241		1074	3101		1358	4042
	1100	1224		1075	2679		1359	1907
	1101	1788		1076	1335		1359	3976
	1101	3182		1076	2300		1359	5236
	1102	345		1077	3134		1360	1066
	1102	3130		1078	489		1360	1145
	1103	154		1078	1259		1360	3675
	1103	770		1078	1307		1364	1194
	1103	3203		1080	321		1367	3925
	1104	363		1080	1826		1368	93
	1104	977		1081	359		1368	1574
	1105	2091		1081	451		1370	445
	1106	412		1082	2406		1371	4006
	1106	597		1082	2902		1372	1912
	1107	496		1083	1005		1372	2903
	1107	2969		1084	1931		1373	1361
	1108	839		1084	3027		1374	5387
	1108	1696		1085	1354		1375	406
	1108	1726		1085	2481		1375	1452
	1110	2134		1085	2814		1376	392
	1111	3007		1086	2554		1376	1858
	1113	3104		1088	1851		1377	667
	1114	948		1089	2103		1377	1428
	1114	3049		1089	2431		1379	2104
	1115	1591		1089	2997		1379	4067
	1116	2039		1091	20		1381	2070
	1116	2458		1091	516		1382	5077
	1117	1961		1092	432		1383	1206
	1117	2938		1092	1282		1383	3069
	1118	1203		1092	1507		1384	2270
	1118	1569		1094	484		1386	3472
	1118	3188		1094	562		1387	1135
	1119	309		1094	1485		1388	3600
	1119	1824		1094	1985		1388	5314
	1121	649		1095	2934		1389	1101
	1121	2436		1098	2503		1389	2314
	1123	1181		1099	2021		1391	2204
	1124	1017		1100	2040		1392	4235
	1124	1917		1103	1008		1393	699
	1125	160		1104	10		1395	133
	1125	455		1104	347		1395	3448
	1125	1768		1104	500		1397	1010
	1125	1790		1104	2325		1398	3520
	1126	1068		1104	3051		1398	5018
	1126	1646		1104	3102		1399	291
	1127	628		1105	2411		1400	2351
	1127	2988		1106	524		1400	3701
	1129	23		1107	2218		1400	3983
	1129	1696		1108	3026		1404	354
	1129	3033		1109	2908		1404	396
	1131	289		1111	829		1405	1363
	1131	2390		1111	1961		1406	2595
	1132	129		1111	2473		1408	201
	1132	2804		1112	1267		1409	2381
	1133	1286		1112	2298		1410	3487
	1134	271		1112	2352		1411	1501
	1135	1724		1113	2730		1411	1544
	1136	2101		1113	2886		1413	5369
	1137	1809		1115	2496		1414	1520
	1138	65		1117	234		1417	3603
	1138	524		1117	910		1418	3560
	1138	817		1117	1986		1419	1999
	1138	2064		1117	2968		1419	3754
	1138	2225		1118	1282		1420	5402
	1139	2953		1119	1442		1422	3448
	1140	1969		1120	1002		1424	316
	1141	572		1120	2522		1424	1046
	1141	1258		1122	568		1424	1833
	1141	2083		1123	77		1425	716
	1143	42		1123	258		1427	4245
	1143	181		1123	294		1428	1891
	1143	323		1123	549		1429	1335
	1143	1623		1125	320		1431	376
	1143	2777		1125	1317		1433	3630
	1144	642		1125	2035		1433	3890
	1144	988		1126	659		1433	4275
	1145	255		1126	3056		1434	210
	1145	546		1127	3037		1436	260
	1145	2189		1128	2571		1437	5404
	1146	1188		1130	403		1438	136
	1148	609		1131	1345		1439	3721
	1148	1299		1132	1934		1441	270
	1148	1918		1133	830		1441	815
	1149	938		1136	909		1443	971
	1149	1948		1136	2744		1443	2067
	1149	2244		1136	2861		1445	1349
	1149	2792		1137	2893		1446	157
	1151	1515		1138	2962		1446	337
	1151	3172		1139	1304		1447	1461
	1152	3192		1139	1458		1449	5112
	1153	1606		1139	2446		1450	5311
	1153	1874		1141	23		1453	772
	1154	391		1141	1271		1454	1303
	1154	475		1141	1499		1454	3513
	1154	845		1141	1572		1455	2588
	1155	2812		1142	665		1457	173
	1157	1149		1143	375		1457	5406
	1158	801		1144	282		1460	684
	1158	1313		1145	311		1461	2147
	1158	2215		1146	337		1464	410
	1158	2493		1147	1010		1465	3869
	1161	1121		1149	2846		1466	4018
	1161	2069		1150	2466		1467	1009
	1162	266		1150	2770		1468	5089
	1162	1726		1153	396		1469	122
	1162	2976		1153	1546		1469	4466
	1163	1295		1153	3117		1471	1310
	1163	3153		1155	1523		1472	861
	1164	63		1155	2947		1472	3895
	1164	1835		1155	3135		1472	4934
	1165	444		1156	1287		1475	260
	1165	1251		1156	1948		1478	1475
	1165	1803		1158	623		1478	2052
	1165	2953		1158	3021		1479	157
	1166	350		1158	3045		1479	183
	1166	1544		1159	2597		1480	707
	1166	1656		1160	567		1480	1336
	1166	3139		1161	2737		1481	3784
	1168	1962		1162	2246		1482	5437
	1169	2149		1163	2287		1483	820
	1171	1861		1163	2796		1484	2750
	1173	176		1164	2632		1484	3917
	1173	3215		1165	1566		1485	295
	1174	626		1165	2697		1485	1633
	1175	1947		1166	1456		1486	1405
	1176	744		1166	2919		1486	3114
	1176	1186		1167	304		1487	624
	1176	1315		1167	1688		1487	984
	1176	2196		1168	109		1488	355
	1176	2216		1171	431		1488	1558
	1176	3191		1174	1190		1489	401
	1177	389		1175	142		1489	4421
	1177	536		1175	1018		1490	1055
	1178	251		1175	2266		1491	883
	1178	601		1176	1546		1491	3839
	1179	724		1176	3016		1492	2079
	1180	576		1177	410		1493	3666
	1180	1128		1177	1064		1494	7
	1180	1843		1178	281		1494	429
	1180	1981		1178	556		1496	772
	1181	110		1179	495		1496	2000
	1181	2982		1179	1583		1498	4090
	1182	450		1179	2771		1500	1536
	1185	271		1182	2793		1500	3872
	1185	3139		1183	1673		1500	5430
	1186	1338		1183	2381		1501	456
	1187	417		1183	3141		1502	85
	1187	481		1184	517		1503	3955
	1189	3003		1184	1628		1503	5265
	1191	342		1185	616		1504	1304
	1191	2334		1185	2470		1504	1376
	1192	1935		1186	259		1504	3532
	1193	3172		1187	472		1505	1340
	1194	360		1187	1040		1505	3478
	1194	463		1189	898		1505	3741
	1194	533		1190	99		1507	116
	1194	1226		1190	3027		1507	720
	1194	1834		1191	396		1508	5341
	1196	324		1191	1399		1509	1402
	1196	843		1191	1694		1510	2651
	1197	215		1192	170		1512	1646
	1197	1705		1192	304		1512	3979
	1198	122		1192	375		1512	4965
	1198	1878		1193	348		1514	143
	1198	2243		1194	1983		1515	1462
	1199	2218		1195	1651		1517	1431
	1200	1910		1195	2806		1517	2035
	1201	1124		1196	1353		1517	3605
	1201	1806		1196	3196		1518	3563
	1202	95		1199	2992		1520	659
	1202	251		1200	2879		1521	5384
	1202	1090		1202	491		1522	367
	1202	2132		1203	1561		1523	2387
	1202	2304		1204	194		1523	3875
	1203	2001		1204	242		1524	403
	1204	814		1204	634		1525	5148
	1204	1305		1204	2595		1526	753
	1204	1631		1204	2656		1526	3899
	1205	514		1205	1013		1526	4354
	1205	1452		1205	3021		1526	4393
	1206	3029		1206	77		1527	883
	1207	632		1206	707		1529	5077
	1207	2170		1206	752		1531	311
	1208	492		1206	1243		1532	3984
	1208	3145		1206	1270		1532	5195
	1210	1144		1207	963		1532	5398
	1210	1848		1207	1699		1533	466
	1211	1964		1207	2481		1534	1287
	1213	139		1208	888		1535	1499
	1213	2369		1208	1322		1535	3475
	1214	473		1209	1045		1536	499
	1214	585		1209	1629		1542	632
	1215	2991		1209	3148		1542	828
	1216	44		1209	3171		1542	1688
	1216	711		1211	273		1543	17
	1218	657		1211	1409		1544	678
	1218	756		1211	1585		1544	1613
	1219	2231		1212	218		1545	2162
	1219	2392		1212	1501		1545	3637
	1221	118		1212	1540		1547	152
	1223	1919		1214	405		1548	3881
	1223	2319		1215	2513		1549	3835
	1224	1867		1216	3055		1551	800
	1226	440		1217	510		1551	1500
	1226	2703		1218	478		1551	2115
	1227	310		1218	1646		1552	2368
	1227	684		1218	2678		1553	1433
	1227	1113		1218	3005		1554	2064
	1227	2932		1219	909		1556	3240
	1228	1287		1220	293		1557	781
	1228	1792		1220	2566		1557	5284
	1228	1833		1222	1101		1559	1449
	1229	342		1222	1428		1559	3557
	1230	3149		1222	3211		1559	3988
	1231	703		1223	250		1559	4027
	1231	3071		1223	668		1560	3665
	1232	1316		1223	2537		1561	4348
	1233	1979		1224	431		1562	323
	1233	3028		1226	2492		1562	5201
	1235	1149		1227	395		1563	3527
	1235	1173		1227	840		1564	3296
	1236	30		1227	1171		1564	5249
	1238	1209		1227	1662		1565	3399
	1238	3009		1229	414		1566	1259
	1241	492		1229	1685		1567	131
	1242	3165		1229	3186		1567	1482
	1243	1811		1230	2746		1567	3842
	1243	2831		1230	3163		1568	178
	1244	2922		1230	3245		1569	3719
	1245	899		1231	1566		1569	5126
	1245	1708		1232	195		1570	4053
	1245	2986		1232	225		1571	1978
	1246	141		1232	2893		1572	44
	1246	1109		1234	2917		1572	355
	1246	1735		1235	1082		1572	552
	1247	400		1235	1636		1572	1515
	1247	453		1236	885		1572	2126
	1248	358		1236	2848		1573	4367
	1251	657		1236	2976		1575	493
	1252	326		1239	40		1576	2071
	1253	1082		1239	2522		1578	3363
	1253	1276		1239	2563		1579	5284
	1253	1531		1241	2488		1580	1417
	1253	1680		1242	2127		1582	670
	1254	180		1243	2657		1582	3492
	1254	556		1243	3051		1583	3416
	1254	1228		1244	2263		1586	828
	1255	1139		1244	2330		1586	2392
	1255	1497		1246	867		1587	2826
	1255	1843		1247	395		1587	5160
	1255	2402		1247	643		1588	958
	1255	2949		1247	835		1588	4112
	1257	3183		1247	2543		1589	1224
	1259	3024		1247	2622		1589	3457
	1260	1654		1249	1072		1589	3693
	1261	1344		1249	1401		1591	1812
	1263	1794		1249	2154		1592	1458
	1264	306		1251	213		1593	1613
	1264	432		1251	2937		1593	3574
	1264	453		1253	417		1593	5352
	1265	283		1253	534		1594	288
	1265	2922		1253	2745		1594	1251
	1266	1819		1254	1276		1595	2334
	1268	878		1255	2508		1595	3606
	1269	1477		1256	195		1595	5281
[truncated: 3,753 more rows]
