# Supplementary material for: Reshaping the Cone-Mosaic in a Rat Model of Retinitis Pigmentosa: Modulatory Role of ZO-1 Expression in DL-Alpha-Aminoadipic Acid Reshaping
Source: PLoS One. 2016 Mar 15;11(3):e0151668. doi: 10.1371/journal.pone.0151668 (PMC4792433; doi:10.1371/journal.pone.0151668)
Supplement: S3 Table — The x and y are the coordinates of cones extracted from white-dot images. All the cone mosaic analyses are based on the coordinates. (XLSX) [file pone.0151668.s004.xlsx]

## Sheet: Sheet1
S3 Table
P33 AAA 3D RP	Sample 1			Sample 2			Sample 3
Dimension of nuclei position map	5066x5052			5458x5457			5458x5457
scale bar (um/pixel)	0.1846			0.1846			0.1846
	x	y		x	y		x	y
	8	427		4	5307		6	1788
	9	743		7	1461		7	1053
	9	2394		8	620		7	1087
	10	1096		9	3743		7	3745
	11	346		11	865		7	3812
	11	1967		11	3505		8	294
	13	2235		11	3571		8	618
	14	2134		11	3612		8	1514
	14	2172		11	4832		8	3866
	15	868		11	5318		9	877
	19	4479		13	2376		9	1303
	20	3563		14	3541		9	3234
	23	2023		16	1768		9	4051
	23	2261		17	3356		13	5097
	26	799		18	2891		15	1834
	28	1174		18	4882		15	1928
	28	1921		19	3643		16	852
	28	2785		20	1968		18	1801
	29	412		20	5050		19	1107
	29	2352		22	3678		19	1535
	32	3544		22	3934		20	1783
	33	253		22	4558		20	3179
	34	2615		23	4436		21	75
	34	2644		23	5395		23	3010
	34	3272		24	1584		23	3038
	41	4615		25	911		24	1142
	43	1198		27	772		26	2186
	43	2046		27	3313		29	351
	44	2218		27	3591		29	729
	45	2509		28	4768		30	1393
	47	819		29	1710		31	606
	47	883		29	1903		32	4895
	47	1271		30	3122		34	3849
	47	2092		30	3766		36	2825
	47	2479		31	21		37	2641
	47	4696		31	289		38	5308
	48	3597		31	1086		39	2385
	48	4889		31	3972		40	1780
	50	4919		31	4118		41	1495
	53	3539		32	1004		43	3100
	59	249		32	1639		44	1299
	62	2130		32	5176		44	3010
	62	3286		35	51		46	1035
	62	4871		36	4181		46	1165
	64	2626		39	1362		46	2859
	64	4958		39	1979		47	722
	68	2242		40	2402		48	911
	68	3601		40	2510		49	746
	69	436		42	557		52	2143
	69	607		43	1412		52	4397
	69	706		44	3550		53	3549
	70	1375		45	511		57	176
	71	3230		45	4447		57	1671
	71	4828		47	1744		61	3839
	71	4991		47	3460		65	3329
	77	1920		47	4546		68	4079
	77	2542		48	1238		69	1328
	77	2602		48	1574		69	2132
	78	1297		48	2358		69	3809
	78	2660		48	2433		69	3870
	78	4379		50	950		70	2194
	79	4906		50	2124		70	5322
	80	4343		51	1291		71	4710
	81	1021		51	2047		72	465
	82	392		51	3770		73	2242
	83	464		53	3634		73	2951
	84	1874		54	3834		73	5233
	84	3637		54	4895		73	5398
	87	3671		55	480		74	504
	88	28		55	4021		74	2276
	89	1894		57	3743		76	1498
	89	2698		58	3385		76	2866
	91	4091		59	181		76	4043
	93	718		61	4952		76	4376
	94	3804		61	5021		78	4421
	95	3038		62	4820		81	3425
	96	4412		63	778		82	279
	98	1526		65	55		83	3914
	98	2986		65	1487		85	2741
	99	1273		67	16		87	1167
	101	3593		67	3597		89	4255
	101	4319		67	4739		89	5165
	103	548		69	5053		90	853
	103	2557		70	901		90	1550
	104	1499		70	1795		92	4327
	104	3349		70	2012		93	3544
	105	2512		71	4790		95	116
	105	2653		72	5366		95	4413
	106	1697		73	3784		97	3045
	107	3754		73	3920		97	4651
	107	4357		74	5098		99	1881
	108	604		80	40		101	1773
	109	3679		80	1663		103	202
	109	4846		80	3554		103	477
	114	2971		81	1246		106	5347
	116	3013		81	2933		109	1296
	116	3394		81	3633		110	2560
	119	2613		85	4160		110	4541
	119	4394		86	934		113	673
	120	2303		86	3813		118	4234
	121	644		89	2678		119	273
	122	2529		89	3165		119	5430
	122	3285		89	5290		120	308
	124	1225		91	4383		121	1313
	124	4424		92	532		125	3119
	125	3901		92	998		125	3698
	126	3815		92	1910		128	920
	128	2674		93	3061		128	1434
	128	3859		95	4332		129	2169
	129	2499		97	2235		129	3197
	131	2466		99	2951		132	5002
	131	2553		100	3335		133	1582
	132	1657		101	1151		134	353
	133	4124		101	5162		134	4245
	133	4195		102	968		135	1273
	133	4557		105	873		139	3653
	135	3654		107	66		140	3936
	135	4366		107	1832		141	3953
	136	930		108	4905		142	5450
	137	4867		109	4884		147	151
	138	66		112	2105		149	3397
	140	3221		112	4080		150	2430
	141	4243		113	31		151	307
	142	667		113	664		153	2208
	142	3791		113	4459		153	3585
	143	4516		113	4784		153	5070
	144	2320		114	1779		154	2000
	146	3825		114	2005		154	4775
	148	3146		115	2191		155	3727
	149	1423		115	3743		156	1102
	149	2036		121	272		157	2773
	149	4587		121	319		158	1290
	151	3560		122	3230		160	5371
	152	2495		123	2057		160	5392
	152	3418		125	2621		161	1705
	153	570		128	1206		161	3321
	153	781		128	2449		164	4897
	154	3257		129	4611		166	96
	155	1758		131	2277		168	5133
	155	4384		134	1883		169	900
	156	745		134	2035		169	2345
	156	3925		134	5129		170	4033
	158	3027		135	5071		171	499
	158	3173		136	3896		172	757
	161	3762		137	987		174	1402
	161	4028		137	1403		174	4932
	161	4492		137	1809		175	3301
	162	1822		137	2813		177	233
	164	996		139	2484		177	2989
	164	1851		140	12		178	1284
	164	3952		141	3625		181	3221
	165	3365		143	3699		183	5229
	165	3538		148	90		184	2715
	166	805		148	2309		185	4751
	167	295		152	1597		185	5367
	167	1145		153	2233		188	2916
	167	1669		153	2717		189	1349
	168	3598		154	3768		190	643
	169	4552		156	335		191	1440
	170	3232		157	771		191	4138
	171	1591		158	1783		193	2801
	172	3799		159	264		193	5027
	173	139		160	2404		197	5109
	173	3006		161	298		198	3042
	174	426		161	3112		199	1788
	174	1691		162	2484		199	2687
	176	889		164	2835		201	2894
	176	1028		165	3951		205	4376
	176	1921		166	1094		207	896
	176	3475		167	1344		207	1274
	176	4060		169	4049		208	1430
	177	770		169	5198		211	2616
	177	3881		169	5362		212	1412
	178	4175		172	1882		213	4000
	179	2795		173	1287		214	90
	183	4009		174	4549		217	3135
	184	974		175	869		217	3501
	184	2019		175	3434		219	1596
	188	1654		177	217		221	1885
	188	1828		177	616		221	5013
	188	2260		177	2008		224	5325
	188	3338		177	2709		225	193
	188	4518		177	3452		225	1038
	190	4849		177	4699		225	1244
	191	2571		180	3926		225	4460
	193	3307		185	4181		226	4413
	194	908		186	702		229	976
	194	3073		187	1781		230	4566
	194	3580		189	100		231	606
	196	4545		189	1839		232	3179
	197	458		189	3851		233	2109
	197	660		189	4292		233	2768
	197	1864		189	4329		233	5129
	197	2485		190	38		237	4382
	197	2771		190	4628		238	4724
	198	951		190	4681		242	3131
	199	1567		193	504		242	3847
	199	1606		193	751		242	4748
	200	2613		193	1874		244	2265
	200	3280		193	2821		245	3457
	200	3511		193	3899		245	3591
	201	512		193	4879		246	1282
	203	4228		194	2592		249	2919
	206	4890		196	1075		250	133
	207	221		196	2529		251	4436
	207	3203		196	5022		252	565
	209	3874		199	1542		253	1697
	210	988		199	3380		253	2849
	211	636		201	2925		253	3885
	213	2376		201	3050		260	2417
	216	3850		201	3317		260	5280
	217	2499		201	4955		261	4864
	217	3049		201	5290		263	5248
	217	3991		203	1630		264	3702
	217	4528		203	2318		264	4379
	218	2014		203	2664		266	3134
	218	2185		204	822		268	1033
	219	4495		204	3986		268	4513
	221	304		205	1809		270	960
	221	864		205	4895		270	2018
	222	1459		206	854		271	2769
	224	1757		206	3941		271	3154
	224	3787		209	132		272	5362
	228	444		209	3029		273	896
	229	2533		209	3141		274	24
	230	2350		209	4755		275	3276
	230	2560		211	4861		275	4043
	232	3156		212	5007		275	5218
	232	3454		216	3323		276	314
	232	4553		217	400		276	4789
	233	3229		218	3380		280	4652
	234	1423		219	588		281	3465
	234	2766		219	794		281	4257
	234	3318		220	3893		282	558
	234	4255		220	4243		282	2298
	235	1144		221	2607		282	4359
	235	1288		221	4613		285	3359
	235	3887		223	4126		285	4404
	236	625		224	1769		286	68
	236	2232		224	3864		286	585
	238	3196		225	1892		288	4446
	239	199		226	321		288	5324
	239	4516		226	2324		289	3822
	242	1843		227	1574		290	2589
	243	2001		227	4513		291	1060
	243	3979		229	4082		291	4549
	245	2694		230	1512		291	4688
	245	3484		230	3332		292	3090
	248	880		230	3501		292	5254
	252	987		230	3733		293	327
	252	1255		233	1032		295	1093
	253	4489		233	2941		295	1632
	254	1920		233	5282		296	2191
	254	2568		234	2574		296	2674
	255	2599		235	2051		297	227
	256	2730		235	2537		303	286
	256	3673		235	3036		304	1225
	257	2254		236	4283		305	1670
	257	2287		239	2096		306	1611
	257	4271		240	4227		306	4424
	259	1348		241	345		306	5213
	259	4642		241	784		307	3937
	260	2175		241	944		307	4393
	260	2924		241	1833		308	5450
	260	3337		241	4371		309	399
	260	4066		241	4739		311	1420
	261	700		242	1445		311	1807
	261	813		242	2153		312	2230
	261	1823		243	3791		312	5291
	263	389		244	4979		315	2070
	263	1861		245	1864		316	2310
	263	3311		247	852		316	5346
	263	4984		247	5040		318	1076
	264	3863		249	1606		319	4840
	265	5016		249	1945		320	3242
	266	1291		251	357		321	1095
	266	4428		251	3720		321	2564
	267	604		252	5117		321	4452
	267	2334		253	1168		322	193
	268	1006		255	162		322	4343
	273	3971		256	628		323	4621
	274	3226		256	2503		324	2406
	276	861		257	4459		324	3690
	276	4951		260	2607		324	4118
	278	211		261	1818		325	21
	278	1322		262	3330		325	3117
	281	1795		263	814		329	3068
	281	4266		264	1538		330	2250
	282	1734		265	3029		330	4380
	284	2482		267	4132		330	4416
	285	2311		269	73		331	72
	286	1904		270	3787		331	2527
	287	2254		272	1900		333	3801
	288	3585		272	3927		334	218
	290	981		273	2853		334	880
	290	3648		277	340		334	4876
	290	4018		277	3626		335	5252
	290	4085		277	3750		335	5426
	292	519		277	3827		338	864
	292	810		278	4072		338	2638
	294	2596		279	4599		338	3219
	295	2337		280	3485		339	601
	296	1372		280	4034		340	627
	296	3390		281	2035		340	657
	297	4979		281	5303		340	2790
	298	389		282	2292		340	5301
	299	2888		283	5440		341	1441
	299	4290		284	1043		341	5447
	303	54		287	1638		342	1389
	305	1588		289	2773		343	2986
	305	2275		289	5067		343	3738
	307	1321		291	3578		343	4148
	307	4061		296	1867		344	1633
	309	3148		297	2095		347	3780
	311	4547		299	1605		348	1973
	312	3917		299	1809		348	3562
	314	1212		299	3149		349	1410
	316	1836		300	3550		349	2612
	317	2695		301	507		349	3819
	317	2722		305	4939		350	1837
	317	2927		306	36		352	881
	319	3681		306	3824		356	4344
	320	1178		308	2249		358	614
	322	2131		308	3633		359	2880
	322	3249		308	4121		359	3707
	323	2561		309	839		361	169
	323	3285		310	4610		361	583
	324	64		311	128		362	2593
	324	1271		311	1397		363	2402
	324	2264		312	3763		363	3544
	324	2389		313	249		363	5179
	325	1347		313	3181		363	5234
	326	2622		313	4087		364	3047
	327	4331		313	4891		364	4135
	327	4908		317	1561		364	5023
	328	467		318	5092		365	1932
	328	2194		321	1679		366	118
	329	2669		323	1725		367	5396
	330	5021		323	3600		369	2568
	332	2753		323	4042		369	4190
	333	3620		325	5112		370	3837
	336	2104		325	5348		372	5040
	337	1421		327	3934		373	448
	337	2512		329	1040		373	2437
	338	2777		329	2941		373	4283
	338	2878		331	585		376	4524
	338	4065		332	4308		377	405
	344	507		333	5207		377	3413
	347	76		334	2240		377	4021
	347	1339		334	2267		378	664
	347	2539		334	3517		378	3179
	347	2689		335	3120		378	3560
	348	2171		338	3271		379	4413
	349	3680		339	1631		379	5140
	350	370		340	2705		380	254
	352	4354		340	5450		380	3706
	354	1748		341	4642		381	1627
	354	2233		342	2650		381	2057
	354	4427		343	1580		383	1392
	356	2654		343	2489		389	3618
	357	823		344	1526		390	3510
	357	2390		345	1239		391	4119
	358	1866		348	5423		393	317
	360	4018		350	535		393	2760
	363	1201		350	1550		395	1794
	363	2830		350	2348		395	4150
	364	1477		350	4534		396	4067
	367	510		352	1706		397	1608
	370	1845		353	4891		398	2744
	370	2551		356	636		399	2632
	371	1707		356	4028		401	5178
	373	2522		357	1395		404	473
	374	5011		358	5220		405	2158
	376	2920		361	2073		405	2548
	377	2242		361	2595		406	5065
	377	2759		364	1311		407	1747
	378	4974		366	1523		407	3797
	379	2957		366	4301		409	1921
	380	3899		368	3658		412	3547
	380	4690		368	5043		413	2201
	381	2679		369	1503		413	2739
	381	4925		371	3140		414	1455
	383	2308		371	3485		414	4945
	386	2218		372	164		415	5149
	387	402		372	892		417	2622
	389	2146		375	1563		417	2766
	389	2356		375	2629		418	2649
	392	118		375	2694		419	2679
	394	841		376	794		421	1227
	394	2639		376	1687		421	1261
	399	2506		377	5365		427	2563
	400	4510		379	846		427	4991
	401	3687		380	369		428	4966
	403	2715		381	4459		429	798
	403	3868		384	2732		429	1673
	404	2278		384	4188		432	1808
	404	3405		385	4331		433	393
	405	16		385	4747		436	1161
	405	1297		386	1337		440	3592
	406	3563		387	2116		442	4850
	407	2830		387	4253		444	3938
	409	3319		388	1728		446	1108
	410	1888		389	3502		447	2489
	410	2679		390	283		447	3993
	410	3207		390	2652		448	3234
	411	3605		391	3374		449	4537
	412	2596		391	3607		449	4625
	413	2965		393	1144		453	2090
	414	2302		393	2377		453	4149
	414	2872		393	2504		453	4765
	414	3718		393	2821		455	1139
	415	1045		393	2845		458	4785
	415	3835		393	5035		459	866
	416	4129		395	2466		465	555
	417	3136		396	136		465	3386
	419	1571		399	920		467	197
	419	2518		399	4045		467	4436
	419	4452		399	4591		467	4825
	421	5011		401	960		470	1861
	422	517		401	3149		473	3356
	422	3181		401	4963		473	4021
	422	3643		406	199		474	5425
	424	3460		406	3654		475	3724
	427	366		406	3902		476	723
	427	3810		408	4606		476	4730
	428	1692		409	2685		477	1961
	429	3931		409	3229		477	3461
	430	1153		409	5231		478	3927
	430	2070		410	377		479	3877
	430	4943		413	2417		481	445
	431	162		415	1699		481	2804
	431	3397		416	2448		482	1116
	432	4485		417	1322		483	1156
	437	4114		418	831		484	4838
	440	109		418	4626		491	713
	440	541		419	4787		492	4681
	440	1950		419	5132		493	2347
	440	3567		420	3604		493	4804
	442	2611		421	3740		495	85
	442	2686		423	760		495	5197
	442	2965		424	337		496	1246
	443	2847		424	3703		497	1593
	443	3160		424	4872		497	5170
	443	3509		425	887		498	4134
	445	634		426	2329		498	4174
	445	2580		427	2369		500	2237
	447	4520		429	4706		501	2577
	449	3781		431	1533		502	2690
	450	760		432	3344		503	4214
	450	3189		432	5173		506	5308
	451	325		435	1997		507	3919
	452	2545		435	3620		510	600
	452	4210		435	5333		512	2809
	453	2307		436	2486		512	4770
	454	3851		438	2708		513	1765
	456	155		439	1857		513	4813
	456	3381		440	2972		515	3617
	457	2935		441	432		515	3970
	458	4252		441	2097		517	533
	459	4136		441	4347		518	2783
	460	662		442	3551		519	1348
	461	4986		445	931		520	1376
	462	3490		445	2150		521	387
	463	577		445	2678		522	5262
	463	4936		446	667		523	1440
	464	295		446	2333		523	4632
	464	3000		446	3648		525	5305
	465	2230		446	3920		527	2936
	465	2331		447	4734		527	3092
	470	4103		449	5114		528	1404
	471	613		450	815		531	1090
	472	2491		450	2173		532	5023
	472	3240		451	2286		533	465
	474	345		451	4936		533	3775
	474	3691		452	2065		533	4361
	476	1691		452	4267		535	1993
	476	2961		453	2884		537	340
	476	3133		454	559		538	1227
	478	4201		454	2831		540	2730
	479	692		457	1024		541	3798
	479	4294		457	4499		542	836
	480	4815		461	2495		544	5450
	483	2597		462	3585		546	3597
	484	3379		462	5446		549	553
	485	2545		464	616		549	4925
	485	3273		464	875		550	934
	487	1719		464	1905		551	7
	489	114		464	4675		552	4225
	489	2308		464	4987		553	4973
	489	3473		465	2213		554	2309
	490	588		468	3714		558	1719
	491	3353		471	901		559	3968
	493	3506		471	2988		560	4813
	493	4131		471	3439		561	3672
	497	718		472	4502		562	713
	497	3076		473	2253		562	3227
	497	3670		475	2150		562	4096
	497	4942		475	2899		563	1403
	497	5020		475	3616		564	1333
	498	305		476	3279		564	5161
	498	4099		476	4019		565	1805
	499	1240		477	1957		568	5227
	499	4842		477	2183		569	1293
	500	429		478	5194		569	4240
	502	1974		479	2875		570	4530
	502	4161		479	5148		571	1092
	503	255		480	113		572	2134
	503	511		481	1321		572	4129
	503	2206		483	358		574	1242
	504	3001		484	3053		577	2473
	504	3535		485	1812		579	75
	506	4540		486	55		579	806
	508	645		486	5073		580	1316
	508	4666		489	2260		580	1958
	510	1003		490	957		580	3543
	510	3976		490	3480		581	5216
	511	557		491	1901		583	409
	512	779		491	2499		585	926
	512	3163		494	2436		589	509
	515	924		495	5118		589	1437
	516	217		496	4971		592	219
	516	1487		496	5019		592	5303
	516	1513		497	254		593	4113
	516	2819		501	3618		593	5273
	518	1672		502	2127		597	723
	518	2949		502	2204		598	2099
	519	3696		507	5318		599	2038
	519	4378		508	1966		603	1186
	520	4942		510	3812		603	4252
	521	186		511	4755		604	604
	521	1228		512	1199		604	4545
	521	3305		513	547		605	2581
	521	3353		514	888		606	359
	522	1058		514	4029		607	5112
	523	2649		514	4195		608	5442
	523	4008		517	638		609	4913
	524	3121		517	1662		610	3051
	524	3196		517	2395		610	3142
	525	1449		518	1262		613	2673
	529	2195		518	2104		613	3804
	529	3327		521	2186		616	644
	530	4095		522	5249		616	1317
	530	4138		524	2146		617	4945
	531	258		524	3280		621	4383
	532	1827		526	2279		623	3465
	532	3532		526	3130		624	2912
	533	581		527	2060		624	5165
	533	3490		531	12		626	1207
	533	4928		532	1325		626	3588
	537	1157		532	1913		626	4826
	539	503		533	2893		628	1516
	539	2569		534	472		628	1647
	539	3060		535	2348		629	585
	540	169		536	4379		633	4349
	540	2723		536	4707		633	4981
	541	1265		540	2234		633	5211
	541	2680		540	2578		634	2275
	541	3164		541	1507		636	2120
	541	3827		541	4611		641	5175
	542	995		541	5288		643	251
	543	664		542	758		643	4802
	544	2800		544	201		645	3957
	544	4373		544	3056		647	36
	545	1218		547	2272		647	212
	545	3577		549	4796		648	556
	545	4987		552	1353		648	5066
	546	1083		552	4475		649	497
	547	3796		552	5067		649	3055
	548	709		554	3811		649	5139
	548	1694		555	2690		650	1312
	548	2601		558	3078		651	5207
	550	330		558	4101		652	698
	550	1193		559	1919		652	3863
	550	2942		559	2181		653	603
	551	603		560	3205		658	5274
	551	1288		563	519		659	649
	551	1468		564	21		662	803
	551	1498		564	1477		663	5436
	553	1621		565	1049		664	4399
	554	3658		565	4357		665	3316
	556	3283		565	5124		666	1059
	556	3759		566	1713		666	1377
	557	1647		568	129		668	2475
	557	3541		568	4595		669	1841
	558	254		569	2773		669	3129
	558	1051		569	5219		670	1286
	559	2146		569	5344		671	4090
	560	1314		573	5101		672	822
	561	383		577	2329		676	1534
	561	750		577	4222		679	1833
	561	1246		578	1442		681	5074
	563	2859		578	2842		682	1118
	565	679		581	1908		682	3734
	566	2048		581	2500		682	4852
	566	3214		582	2369		684	4384
	566	3781		583	3030		684	4776
	567	2241		584	2089		686	2437
	567	3969		584	2734		686	4562
	569	1417		585	3229		687	1751
	570	1024		587	3814		687	4801
	570	2016		588	1137		688	1401
	570	4523		588	3164		690	2562
	572	1074		588	4423		690	4032
	572	2186		588	4931		690	4875
	572	2916		593	279		691	269
	576	517		593	3226		691	4291
	577	1270		595	2575		692	3310
	577	2709		595	2638		692	4094
	578	2266		595	2702		693	800
	578	3088		595	3570		693	1487
	578	3258		595	4028		693	3489
	579	1477		597	4721		697	881
	580	2834		599	2870		697	1249
	581	1978		600	1385		697	3797
	581	3367		600	4843		697	4402
	582	3002		603	860		697	4981
	583	290		603	2046		699	4359
	583	1513		604	2410		700	461
	585	2072		604	3779		700	4330
	585	3503		606	2376		701	1385
	587	606		610	1252		701	3549
	587	3759		610	2235		702	2765
	587	4206		613	1120		704	1365
	589	3530		613	3475		704	4113
	590	1093		615	4149		706	1917
	590	1402		616	302		709	3721
	590	2154		617	3447		709	4878
	590	3967		617	4746		712	152
	591	848		618	2279		712	1593
	591	2682		618	2784		719	1540
	592	2794		618	3019		719	5376
	593	2890		619	2600		721	2051
	596	52		620	3819		721	2201
	596	575		621	3550		723	930
	596	1299		621	5106		723	1680
	598	491		622	1432		723	2278
	599	1787		623	4009		724	1633
	599	2006		624	2007		724	4842
	599	2323		624	4459		726	493
	599	2924		625	1219		729	315
	599	3235		626	1817		729	4225
	600	727		626	2689		733	1717
	600	1903		627	648		733	5207
	601	141		627	1312		734	2483
	601	804		627	5061		734	5387
	602	2098		628	2482		735	2552
	605	3111		628	3520		735	3716
	605	3487		629	3385		736	800
	606	1468		631	2441		737	3201
	606	2569		633	1618		737	3668
	608	3055		635	1048		738	918
	609	1109		635	3963		741	3272
	609	4660		635	4078		742	1414
	611	1327		636	3258		742	1979
	611	1957		636	3286		742	4014
	611	3863		637	598		744	4564
	611	4228		639	2997		744	4658
	613	85		639	4156		745	741
	616	829		640	201		745	825
	616	4577		640	970		745	3069
	617	1069		640	989		749	3973
	617	1498		640	2887		749	5227
	617	3747		640	4571		750	2672
	618	2878		644	2566		753	225
	620	1425		644	4731		753	2541
	621	618		646	2735		754	624
	621	3366		648	49		754	807
	622	1859		648	894		754	2055
	622	2339		650	1323		755	590
	623	2024		651	2635		756	655
	624	3267		652	2251		757	3421
	624	3779		653	3022		761	4304
	624	4188		656	3442		764	830
	626	1142		657	2602		765	1077
	626	2800		657	3658		766	1129
	626	2844		658	3943		768	70
	626	4248		659	659		769	3777
	629	2441		659	1868		770	2741
	629	3926		659	2555		770	2899
	631	3850		660	982		772	2875
	632	1829		660	1267		773	396
	633	3095		662	418		774	4341
	633	4213		663	931		777	924
	633	4549		664	1663		777	3877
	634	151		665	1357		777	5065
	634	1118		665	3687		778	5326
	634	2080		667	138		779	807
	634	4621		671	687		780	1506
	635	814		671	5115		780	4606
	635	2611		672	2930		783	2677
	635	4166		672	4324		783	3581
	636	663		673	5045		785	4181
	639	4382		674	2420		785	4661
	641	701		674	4693		786	5282
	641	1728		676	3494		788	1578
	643	51		676	4128		789	3724
	643	1012		677	2102		790	4062
	646	835		680	4827		794	2882
	646	4582		681	374		794	4417
	647	3175		681	2658		795	4480
	650	2113		681	5302		798	1790
	650	2587		682	2267		799	62
	650	2786		683	3246		799	5236
	650	3733		683	3593		800	3959
	652	3051		684	670		801	3737
	653	12		684	1827		805	4044
	653	2016		684	2907		806	1630
	653	4271		685	1859		808	2675
	654	4135		685	5009		808	5178
	655	4201		689	2602		809	1077
	656	4300		693	883		809	2273
	657	466		694	925		813	2163
	657	1530		694	3309		813	2533
	660	74		696	174		816	4901
	660	868		696	954		816	5293
	661	3308		696	4643		817	1512
	662	941		696	4947		818	4746
	662	2836		697	1774		819	1428
	662	3365		697	5077		819	1625
	662	4627		698	3949		821	3721
	664	1789		698	4308		823	2022
	664	3959		699	645		824	1291
	665	289		699	2464		826	3743
	666	797		700	129		828	2805
	666	1119		700	3648		829	1101
	668	1585		700	4005		830	472
	668	2453		703	3006		831	4850
	672	1267		704	587		832	3270
	673	34		704	1655		837	2828
	674	1828		705	4749		837	3465
	679	4940		706	1098		837	4969
	681	2638		707	518		838	2389
	683	257		707	3348		839	1039
	683	460		708	1949		840	899
	683	690		709	3125		840	1868
	683	2086		710	1559		841	34
	683	4666		714	2376		844	2076
	684	1546		716	861		845	131
	684	2744		716	1917		845	1589
	684	3981		716	4395		845	3051
	684	4085		717	1853		845	5115
	685	3382		717	2406		849	3149
	687	1807		719	690		850	2726
	687	3278		720	2838		852	1269
	688	3699		721	3304		853	233
	689	2443		721	3640		853	2473
	690	2787		721	5043		853	3637
	691	2054		722	3023		855	5257
	692	358		723	1209		856	1508
	693	1261		724	2333		856	1618
	694	840		725	1495		857	3934
	697	597		726	3592		857	5009
	698	888		728	137		860	1478
	698	1300		728	1926		860	5139
	698	2604		728	4049		861	2029
	698	2847		730	1114		862	3918
	699	430		730	4197		866	3355
	700	1519		732	2898		867	489
	701	3745		732	3501		867	3968
	704	1567		732	4729		868	328
	705	4480		733	456		869	1351
	708	740		734	4981		869	1579
	708	943		736	4779		876	3947
	709	1618		737	662		877	3252
	710	4105		737	3696		878	3528
	712	2107		738	594		880	4371
	715	243		739	3632		881	62
	716	1179		739	5097		881	1197
	717	1499		740	427		881	1517
	717	5023		740	1235		883	1874
	719	1543		740	2454		885	2553
	719	3355		740	2641		886	137
	722	1682		741	2103		889	4463
	723	2231		743	2020		890	747
	725	851		745	4540		892	1499
	725	4657		748	5056		893	1035
	727	3261		749	2870		893	3223
	730	976		751	1952		894	4868
	733	1142		751	4141		895	573
	733	2630		751	5338		896	5293
	734	63		752	1719		897	4275
	734	3400		752	3125		899	4122
	735	2028		752	4659		899	4575
	737	215		756	2594		901	1971
	737	724		756	2811		902	5370
	737	3625		756	4743		904	459
	738	2668		758	306		908	611
	738	2846		759	3589		910	2176
	738	4123		760	1142		912	3994
	739	1516		760	4883		913	2302
	741	3766		763	1802		915	484
	743	954		763	3516		915	2978
	743	2251		764	4305		915	2999
	743	4093		766	3631		915	3790
	745	1232		768	2050		916	1341
	745	4210		768	3804		918	540
	746	1810		769	3129		922	1689
	748	3517		770	1199		924	2834
	749	2376		774	2438		928	4116
	751	2410		774	3188		928	5415
	752	862		776	4523		929	2969
	752	991		777	3282		929	4937
	752	1630		778	2629		931	768
	754	3413		779	3224		931	2778
	755	2354		780	1032		934	2093
	756	1120		780	5044		934	2322
	756	3463		781	501		937	2433
	758	2195		782	999		937	2497
	758	3226		782	1286		937	3217
	758	3291		782	4990		937	4505
	759	4259		783	2187		938	2989
	760	4156		784	1314		939	357
	761	4646		784	4406		939	3813
	763	3442		786	2015		941	4092
	764	2654		787	527		942	581
	766	962		787	3416		944	2382
	767	1216		787	4438		948	668
	769	4303		790	2926		950	2971
	770	1528		790	5098		950	4777
	770	3123		791	4734		954	2741
	770	4130		792	190		956	3000
	771	5032		792	953		958	1081
	773	2126		792	1575		958	3985
	774	445		792	4891		959	553
	775	5006		793	2593		960	2984
	776	1299		793	5260		961	1552
	776	1830		794	3168		961	2649
	778	896		795	1959		961	4481
	778	1086		796	1050		962	1387
	779	402		797	2827		963	2331
	779	2392		799	3939		963	3863
	779	3520		800	65		964	1930
	779	4457		802	4368		964	3648
	781	3858		803	862		965	536
	782	3478		804	631		965	5034
	783	4210		804	3209		970	2630
	785	3577		806	4528		973	167
	785	3713		807	1388		973	3539
	785	4870		807	2010		973	3792
	786	1856		807	2057		974	3196
	788	4814		807	3579		978	313
	791	869		808	1639		981	4673
	792	608		808	1748		981	4849
	794	4414		808	1806		981	4984
	798	3802		809	609		982	1000
	799	1312		809	2794		984	3736
	799	4900		811	2747		986	677
	800	2887		812	5316		987	730
	806	4952		813	3132		987	2929
	807	1822		814	2181		987	5397
	808	667		818	1457		993	4309
	809	189		818	3779		994	1032
	809	250		819	793		996	2636
	809	1911		820	185		998	466
	810	788		820	1951		999	3076
	810	3858		821	923		1004	4234
	812	1258		821	1654		1005	4913
	812	3622		822	5088		1006	512
	814	933		825	2287		1009	3686
	817	1790		826	552		1009	4833
	820	618		828	2147		1010	2032
	821	400		828	4753		1010	3726
	821	3964		829	5306		1013	4205
	822	3992		830	2798		1015	938
	824	3763		831	2741		1015	2561
	825	808		832	4545		1018	3425
	826	4210		834	1295		1019	215
	827	3657		834	2343		1019	1875
	827	3800		835	4180		1021	26
	829	4879		836	4238		1021	2801
	830	268		837	957		1021	4633
	830	3400		838	3200		1022	3905
	831	538		840	3892		1022	4408
	831	4443		840	4907		1024	1391
	834	4483		841	648		1025	2437
	834	4633		841	3584		1025	2661
	836	2417		842	2222		1028	11
	837	670		843	5185		1028	1094
	837	733		844	1275		1028	3213
	839	1258		844	5124		1028	5252
	840	4905		845	1240		1029	676
	841	775		845	2819		1029	1974
	842	180		846	3155		1029	2517
	842	299		849	508		1030	753
	842	473		852	1198		1032	450
	842	4592		852	2417		1033	1206
	845	1919		853	591		1035	786
	846	4954		853	632		1035	1031
	848	633		853	1668		1035	4498
	848	4009		853	3278		1037	297
	850	3833		854	2258		1037	1747
	850	4523		855	5211		1037	2356
	851	2381		856	1023		1037	5231
	851	4679		856	1406		1041	524
	853	381		856	2980		1042	1627
	854	3939		856	3405		1042	4238
	854	4072		857	848		1042	4601
	855	1433		857	1808		1044	4172
	856	4148		857	4459		1045	137
	857	3981		858	4368		1047	988
	862	3381		860	333		1048	2569
	863	146		860	559		1050	768
	863	676		860	2842		1051	1845
	864	214		861	833		1051	4730
	864	959		861	2460		1053	153
	864	4103		861	4683		1055	4153
	865	3861		862	238		1056	2663
	867	4225		862	1741		1056	3334
	868	3444		863	1773		1057	1297
	869	610		864	1147		1057	4857
	869	4048		864	1494		1058	2301
	870	4346		864	3948		1058	4971
	874	4481		864	4516		1059	3871
	875	4180		864	4577		1060	5368
	876	3663		865	5084		1061	2588
	877	2923		866	155		1062	798
	879	3964		867	984		1062	2064
	880	646		867	1468		1062	3236
	881	4766		867	1716		1064	591
	882	3826		872	4084		1065	2317
	884	328		875	3591		1065	4202
	884	891		876	4633		1067	1932
	884	2358		877	124		1069	1575
	886	271		879	3355		1069	4020
	886	850		880	5043		1069	5389
	886	4383		884	4417		1070	3194
	887	220		884	5434		1071	4935
	887	3172		889	611		1072	2675
	890	447		892	1236		1075	421
	890	3757		892	3521		1076	5051
	891	2550		893	415		1077	3485
	891	4012		896	1181		1079	2652
	892	4435		896	2453		1080	1703
	894	3624		896	2909		1083	3545
	894	5017		897	1024		1083	4793
	897	382		899	1147		1085	2429
	899	2018		900	1385		1086	3809
	899	2648		901	2645		1088	1016
	899	4195		905	371		1089	3321
	901	874		905	4194		1090	4168
	903	292		906	1613		1091	84
	910	904		907	1470		1091	2296
	911	1028		908	1510		1091	3287
	912	316		908	3273		1093	2837
	912	1186		912	6		1096	4717
	914	2453		912	3594		1097	2529
	921	3730		912	3900		1097	3901
	923	3181		912	4779		1097	4825
	924	1353		913	157		1100	4237
	926	2168		913	1807		1101	1069
	927	2750		913	2334		1101	2947
	927	3440		915	3791		1104	5306
	928	3133		918	35		1107	3835
	928	5034		920	1095		1108	177
	935	1176		920	3852		1108	3149
	935	1264		920	5210		1108	3206
	935	4310		922	1998		1113	1622
	936	4110		923	582		1113	3795
	936	4622		928	2747		1114	4660
	937	1148		928	5295		1117	2373
	938	3075		930	2128		1117	3527
	938	4057		931	869		1117	4761
	942	797		932	3089		1117	5151
	942	887		933	4175		1118	786
	944	1237		934	522		1118	2981
	944	4084		935	1027		1121	4853
	947	5009		936	1059		1122	5403
	954	1722		936	2663		1123	2094
	955	1003		937	1140		1129	1484
	955	3422		937	1203		1130	4286
	956	2299		937	1679		1132	3220
	956	2663		939	1266		1133	2733
	957	2155		939	1536		1134	4469
	959	1552		940	356		1137	357
	959	3256		940	3255		1140	3194
	960	761		942	3210		1141	102
	962	629		943	2516		1143	4900
	962	2400		943	2596		1144	4706
	962	4881		944	4883		1145	2945
	964	3727		945	931		1145	4248
	965	1255		945	3167		1147	5243
	968	3611		945	4406		1148	1810
	968	3859		946	4239		1148	3085
	970	792		947	88		1153	4361
	970	816		948	4586		1155	251
	971	4328		950	1978		1157	4145
	973	4089		952	4843		1157	4813
	973	4659		954	4056		1158	663
	974	561		957	4357		1161	466
	974	1046		958	588		1163	5346
	976	3766		958	2812		1164	709
	977	333		960	3293		1165	4581
	978	2428		962	2698		1165	5287
	978	5028		964	1007		1166	4077
	979	2146		964	1858		1167	3604
	979	4989		965	4016		1171	3138
	982	1117		967	1606		1173	119
	983	517		967	3540		1174	525
	983	2175		968	5106		1174	2453
	983	3274		969	3316		1174	2883
	984	1701		970	3192		1174	2961
	986	778		972	1066		1174	4177
	986	3571		972	4539		1174	4978
	987	4565		973	3367		1175	551
	988	2285		974	2661		1176	1201
	988	3709		976	5218		1177	2022
	989	4059		978	59		1177	3219
	991	3426		978	177		1179	2482
	992	4738		978	552		1180	3157
	993	1669		979	1721		1181	2231
	993	4914		979	5410		1181	3725
	994	809		982	892		1181	3961
	994	2914		982	1144		1181	5000
	997	590		984	2509		1183	2273
	998	1201		984	3001		1183	2495
	999	3620		986	2083		1184	87
	1001	1616		988	855		1185	4457
	1003	388		992	406		1189	4727
	1003	1097		992	1501		1190	159
	1004	1932		993	161		1190	3085
	1004	3949		993	2741		1193	822
	1007	2458		994	684		1195	3111
	1008	197		994	1656		1195	5316
	1008	4642		994	4380		1196	3410
	1009	3871		997	521		1197	1369
	1010	1160		997	3213		1197	4280
	1010	1543		998	273		1198	2820
	1010	3590		998	798		1198	2838
	1010	4088		999	2025		1201	534
	1011	242		999	2776		1201	3175
	1011	509		1000	1800		1202	2232
	1013	2568		1000	2941		1203	48
	1013	3679		1000	3796		1203	1108
	1015	4700		1000	4182		1203	5389
	1016	2159		1000	4780		1205	5171
	1016	3730		1000	4827		1207	3099
	1017	4233		1001	327		1207	5204
	1018	4465		1001	1269		1208	2289
	1018	4496		1002	390		1209	3147
	1019	4200		1002	4480		1210	4766
	1021	146		1003	3117		1211	1051
	1021	2503		1003	4789		1213	3841
	1023	3979		1004	2131		1214	85
	1025	433		1004	3463		1214	3053
	1025	4008		1008	3916		1214	5086
	1026	174		1009	923		1216	641
	1026	400		1011	5444		1218	4969
	1026	548		1012	3395		1219	3656
	1026	4742		1015	2171		1220	111
	1028	1603		1016	2695		1220	5271
	1028	2526		1016	4149		1221	2485
	1028	3851		1017	3550		1221	2925
	1029	2235		1018	1708		1221	4619
	1030	4364		1018	3514		1222	5135
	1031	454		1020	2520		1225	4841
	1031	1862		1020	3595		1225	5032
	1033	589		1021	658		1227	4306
	1034	1187		1021	2066		1227	5310
	1034	2010		1021	5278		1229	3472
	1036	1502		1022	223		1230	687
	1037	1964		1022	4075		1231	2445
	1037	4051		1024	371		1233	871
	1039	1296		1024	3732		1233	5153
	1039	1535		1026	708		1235	2640
	1039	2549		1026	4994		1237	447
	1039	5036		1029	2015		1237	2340
	1040	3337		1029	5180		1237	5341
	1040	3881		1031	1233		1240	2386
	1041	1892		1032	1158		1241	257
	1042	508		1032	2450		1241	381
	1042	4252		1032	2724		1245	3495
	1045	4705		1032	2935		1246	497
	1047	4464		1032	3229		1246	837
	1047	4497		1034	2417		1246	3131
	1048	3089		1035	1835		1248	4886
	1051	1988		1036	443		1249	2729
	1051	4288		1038	2664		1249	3634
	1052	4081		1038	3640		1250	3690
	1053	2209		1040	4012		1253	333
	1054	345		1041	1656		1253	983
	1054	403		1042	141		1254	1274
	1056	4374		1043	4426		1255	2417
	1058	702		1044	4983		1256	1799
	1058	938		1045	2150		1256	2637
	1059	4418		1045	2356		1257	2296
	1060	25		1046	1313		1257	2613
	1061	814		1048	2787		1257	4433
	1061	2043		1048	4642		1258	3151
	1062	3421		1048	4923		1259	800
	1062	4339		1049	1981		1264	3280
	1062	4985		1050	309		1265	2349
	1063	121		1050	3433		1267	4688
	1063	4042		1051	2241		1269	1987
	1064	91		1054	2967		1270	4880
	1064	442		1055	3500		1271	1974
	1065	3805		1056	3301		1277	2829
	1066	526		1058	2107		1277	5136
	1066	2179		1058	2290		1278	656
	1068	563		1058	3539		1278	1738
	1069	625		1058	4733		1281	4989
	1069	4396		1060	1343		1282	5201
	1070	239		1062	3615		1283	4119
	1070	3239		1063	4245		1285	996
	1070	4544		1064	2410		1286	826
	1071	2230		1066	152		1288	1493
	1071	4691		1066	2820		1289	1024
	1072	3201		1066	3190		1291	3890
	1073	323		1067	380		1292	2515
	1074	729		1067	960		1293	686
	1074	4518		1067	2471		1293	1291
	1075	3175		1071	205		1293	2482
	1076	3847		1072	261		1293	5261
	1077	1174		1072	1908		1293	5297
	1079	843		1073	1596		1296	2188
	1080	1690		1073	1692		1297	1592
	1082	265		1073	4691		1299	2031
	1082	372		1075	4476		1301	5100
	1082	2653		1075	5049		1302	2205
	1082	3556		1080	41		1308	3706
	1082	4368		1081	3112		1309	2505
	1084	793		1083	1639		1310	2990
	1085	760		1083	4197		1310	4540
	1085	1842		1083	5039		1310	4690
	1085	3648		1086	328		1311	2315
	1085	4057		1086	2959		1312	1926
	1086	2110		1088	4987		1312	3609
	1086	4655		1089	1963		1315	4060
	1088	223		1090	929		1320	643
	1089	2048		1091	5283		1320	1488
	1089	2256		1092	3788		1321	1039
	1089	2751		1093	2152		1321	3126
	1092	1756		1094	2327		1322	913
	1093	423		1096	3009		1323	3083
	1093	1339		1096	3551		1324	479
	1093	3961		1096	3940		1324	1779
	1095	481		1096	4028		1324	2629
	1095	4627		1097	391		1324	4236
	1096	530		1097	4804		1326	3751
	1099	734		1098	5199		1328	1014
	1099	3572		1100	455		1329	3027
	1100	2224		1102	804		1332	2082
	1102	2088		1102	2569		1333	4769
	1103	4028		1103	865		1335	115
	1103	4123		1104	3381		1336	4160
	1104	4775		1104	4859		1339	1443
	1106	3614		1107	2792		1340	618
	1107	301		1110	3957		1341	4051
	1108	1110		1111	220		1343	2516
	1108	1164		1111	4394		1344	1859
	1109	1939		1112	647		1344	4136
	1109	3156		1113	3441		1346	1989
	1110	1310		1116	3620		1346	2318
	1111	572		1116	4221		1347	1421
	1112	3232		1117	2130		1347	2702
	1114	804		1119	2427		1347	3429
	1114	2026		1119	4245		1348	50
	1114	3403		1120	9		1349	3015
	1115	714		1120	414		1349	5337
	1116	1516		1120	3574		1350	634
	1116	2554		1125	4708		1351	1444
	1116	4950		1130	3392		1353	3224
	1118	616		1131	2340		1356	5197
	1120	3361		1131	3045		1357	1063
	1121	4314		1132	1168		1358	369
	1122	1338		1132	1392		1358	674
	1124	1811		1134	1661		1358	2435
	1127	431		1134	3931		1359	2041
	1127	955		1135	1008		1359	4953
	1127	3950		1135	2826		1360	1689
	1127	4816		1136	5394		1361	2484
	1128	2736		1137	5188		1361	2843
	1130	15		1138	3547		1361	3985
	1130	152		1140	4275		1362	5274
	1130	193		1141	344		1363	4655
	1131	3438		1144	2986		1364	3066
	1132	4453		1145	780		1368	2947
	1133	1265		1149	1355		1369	293
	1133	1366		1149	1597		1369	3039
	1133	2364		1149	3292		1370	3088
	1136	1537		1152	3812		1370	5060
	1141	2413		1152	4955		1371	644
	1141	5008		1153	1955		1371	3372
	1142	2441		1153	4557		1371	4633
	1142	4113		1155	3353		1372	3557
	1143	1950		1155	3667		1373	177
	1144	4496		1157	1867		1373	545
	1145	2005		1158	472		1374	3347
	1146	823		1158	3673		1375	1481
	1146	3258		1158	4654		1375	1941
	1146	5041		1159	2037		1376	1906
	1147	4473		1159	2491		1377	1591
	1154	212		1160	431		1377	4430
	1154	2245		1162	3093		1380	3661
	1156	127		1165	1636		1383	2698
	1156	748		1166	2421		1384	1168
	1159	2926		1168	3240		1384	3115
	1160	3760		1168	4204		1385	5221
	1161	3522		1168	5234		1386	5301
	1162	1339		1170	380		1388	4873
	1163	2989		1171	2782		1388	5020
	1163	4400		1172	1989		1389	1009
	1164	1427		1172	4287		1389	4337
	1165	4709		1172	4999		1390	4100
	1166	2748		1173	1362		1392	1035
	1167	3313		1176	249		1394	671
	1169	1523		1176	1331		1394	2458
	1169	3224		1176	4148		1397	3299
	1170	837		1181	1175		1397	3949
	1171	3354		1187	1233		1398	3824
	1172	4527		1189	2217		1401	2919
	1174	3049		1189	4007		1401	3103
	1175	2041		1193	940		1402	959
	1175	3382		1193	2354		1408	1459
	1175	4424		1194	508		1416	2314
	1176	1406		1194	4351		1416	4781
	1177	673		1198	558		1418	1168
	1177	697		1198	1866		1421	1412
	1180	524		1198	5233		1421	3334
	1180	2479		1200	25		1422	1521
	1180	4755		1200	3556		1423	2968
	1181	2972		1200	5051		1423	3663
	1183	3725		1200	5195		1424	3405
	1185	1967		1201	323		1425	865
	1189	3844		1203	185		1428	751
	1189	4388		1204	426		1430	3779
	1190	2013		1204	1013		1434	1337
	1196	1805		1204	2546		1435	4690
	1197	1381		1206	3018		1437	3099
	1197	3502		1208	3860		1438	462
	1198	4480		1208	4394		1439	1850
	1199	295		1209	3532		1439	3380
	1199	500		1210	2004		1440	4565
	1199	757		1210	2981		1441	1600
	1201	1411		1213	1455		1441	5217
	1201	2639		1213	2093		1442	2131
	1201	4458		1213	2237		1444	703
	1202	1450		1220	142		1446	960
	1203	1087		1223	766		1448	4337
	1204	4360		1224	2509		1449	3394
	1205	2046		1224	5362		1450	2351
	1206	88		1225	4041		1450	4006
	1208	673		1227	4795		1452	2268
	1210	907		1229	385		1453	774
	1210	3646		1230	979		1454	4445
	1211	274		1232	1981		1456	3493
	1214	1002		1234	1538		1456	3601
	1214	2435		1234	2192		1459	5024
	1216	2530		1234	2279		1461	2817
	1217	151		1236	3264		1461	4146
	1217	964		1238	4213		1461	4970
	1217	3604		1239	266		1462	2317
	1220	211		1239	3183		1463	2632
	1220	2492		1240	3764		1463	2743
	1222	124		1240	4731		1466	502
	1222	1751		1245	653		1468	1798
	1224	183		1247	4410		1470	4100
	1224	416		1248	3909		1471	1171
	1225	1915		1251	3413		1472	1546
	1226	4396		1252	2741		1472	4829
	1227	4486		1252	2888		1478	3129
	1228	707		1254	4622		1478	3180
	1228	740		1255	3528		1482	3974
	1228	3399		1256	2609		1484	325
	1228	4442		1259	3593		1484	5086
	1229	2234		1260	2003		1485	722
	1231	385		1261	1615		1486	1858
	1231	4367		1261	4824		1486	2645
	1233	1957		1263	1538		1488	3878
	1235	1353		1266	4205		1493	1887
	1237	624		1267	4090		1493	3366
	1238	2401		1269	2225		1495	480
	1238	2740		1270	4012		1495	553
	1238	3774		1272	329		1495	1593
	1239	4110		1272	3309		1497	240
	1242	171		1272	3407		1497	632
	1242	877		1272	4318		1498	2935
	1242	2623		1273	3688		1498	5422
	1243	505		1274	195		1501	3433
	1243	929		1276	853		1502	4216
	1243	3722		1279	272		1503	1963
	1243	4455		1279	999		1503	3014
	1246	1048		1279	2444		1504	3647
	1247	439		1280	1264		1504	4421
	1247	1055		1282	4165		1508	515
	1247	4200		1282	4268		1508	1713
	1252	476		1283	3084		1508	4672
	1252	589		1286	4929		1509	4506
	1252	4737		1288	4654		1524	4297
	1253	901		1288	5332		1528	1017
	1253	1399		1290	2655		1528	2845
	1254	641		1293	5008		1529	1563
	1258	1159		1294	2051		1530	648
	1259	1924		1294	2349		1530	1520
	1259	2504		1300	168		1532	3613
	1260	4662		1300	249		1533	4559
	1262	2023		1300	1659		1534	487
	1262	3859		1300	2117		1540	4662
	1263	807		1300	3756		1544	3232
	1263	1870		1305	4149		1547	3998
	1264	1595		1306	322		1549	618
	1264	3350		1306	1505		1551	5375
	1265	3394		1308	1344		1552	4769
	1265	4419		1308	4319		1553	183
	1268	4139		1310	3533		1554	1148
	1273	4594		1312	882		1556	3521
	1274	14		1312	1203		1557	4235
	1274	2585		1312	4093		1561	3690
	1275	2554		1312	5386		1563	935
	1276	4165		1313	417		1564	155
	1277	1837		1314	2958		1564	1313
	1277	2460		1314	4254		1564	3862
	1277	3459		1315	827		1564	4881
	1277	4102		1317	1022		1565	469
	1277	4482		1317	5249		1565	2709
	1279	4394		1318	708		1565	4206
	1280	793		1318	942		1567	231
	1283	556		1321	5315		1567	831
	1285	501		1322	2313		1571	1506
	1286	4442		1323	1257		1572	27
	1287	959		1323	3236		1572	3473
	1288	258		1323	3783		1572	3777
	1289	1886		1326	525		1572	4476
	1292	2126		1326	1084		1574	4935
	1292	3833		1328	3490		1576	175
	1292	4060		1329	3034		1576	1709
	1292	4550		1332	4069		1577	5409
	1293	1408		1332	5159		1579	5451
	1295	3363		1333	4139		1580	825
	1296	4674		1334	709		1582	884
	1297	1576		1335	1694		1583	3658
	1297	4251		1335	2627		1587	2281
	1298	4839		1336	1450		1588	3533
	1299	2038		1341	4405		1590	2481
	1299	2905		1341	5106		1591	719
	1300	1543		1344	5386		1591	4390
	1301	2276		1346	3074		1593	5260
	1301	4335		1347	765		1593	5385
	1302	36		1347	4596		1594	1162
	1302	4179		1348	857		1595	341
	1304	1433		1348	1639		1595	5115
	1304	1998		1350	210		1597	4214
	1307	782		1350	1486		1597	5152
	1309	1787		1350	2947		1600	3024
	1311	102		1351	3284		1601	1840
	1311	2614		1352	1788		1601	2702
	1313	336		1352	2356		1602	92
	1313	3022		1354	250		1602	3182
	1313	3259		1356	3770		1602	4293
	1313	3870		1357	2985		1604	3212
	1314	1303		1359	5156		1604	4873
	1314	4705		1360	634		1605	686
	1315	2578		1360	5098		1606	2800
	1316	3294		1361	948		1606	4994
	1318	2436		1361	4293		1606	5033
	1320	2403		1362	2701		1608	255
	1322	150		1364	2403		1608	2610
	1322	3355		1365	4566		1608	3413
	1323	3897		1366	374		1611	5322
	1325	288		1366	804		1614	1403
	1325	2045		1367	2564		1614	1864
	1326	3327		1367	3373		1614	3633
	1327	2173		1369	1527		1614	4029
	1328	1468		1369	2660		1614	4675
	1328	1552		1370	704		1615	2030
	1328	3571		1374	478		1616	852
	1330	118		1374	3642		1618	4716
	1330	375		1375	4739		1620	4246
	1330	556		1375	5124		1621	3319
	1330	4039		1376	3451		1623	1118
	1331	1411		1377	1573		1626	2320
	1331	4152		1378	918		1627	4274
	1333	601		1378	4176		1628	4896
	1333	2318		1381	3923		1630	5119
	1334	1865		1382	534		1631	775
	1337	236		1382	2014		1631	4305
	1341	1337		1382	3587		1632	4441
	1342	3238		1383	3986		1633	3877
	1343	1615		1384	1257		1634	2245
	1345	170		1385	4389		1635	511
	1346	1810		1387	5148		1635	1228
	1346	2873		1388	3027		1636	3541
	1348	772		1389	46		1637	352
	1348	3958		1390	4890		1637	4659
	1349	1076		1390	5192		1642	4076
	1349	3636		1391	799		1644	4553
	1351	14		1391	902		1647	4905
	1351	316		1391	2050		1648	977
	1351	1456		1392	1805		1649	4233
	1355	1542		1392	3796		1649	4629
	1357	3307		1393	2923		1651	2018
	1359	379		1394	279		1655	1575
	1359	640		1394	754		1656	4787
	1360	2902		1394	873		1656	5445
	1361	1413		1396	2851		1657	4678
	1362	201		1399	931		1658	1828
	1364	145		1399	2325		1659	2902
	1364	694		1399	4123		1660	3313
	1365	2428		1399	5306		1661	25
	1366	1492		1400	3673		1662	2103
	1367	3936		1402	1378		1663	2668
	1371	3407		1404	994		1664	2216
	1372	3577		1404	1228		1665	217
	1373	69		1405	4792		1665	627
	1373	115		1406	3239		1665	2458
	1373	3673		1408	2670		1665	4348
	1374	2798		1408	3306		1668	1229
	1374	4450		1409	332		1670	2030
	1375	302		1409	1864		1672	1325
	1375	2866		1411	846		1674	4062
	1376	3606		1411	4536		1676	4390
	1379	278		1415	1709		1676	4650
	1379	1075		1415	3096		1677	3581
	1379	2716		1415	4811		1677	5242
	1381	4972		1416	2989		1678	4098
	1382	2642		1416	4559		1682	1578
	1385	24		1417	159		1682	5431
	1385	4857		1418	738		1684	505
	1387	2316		1420	3140		1684	1246
	1388	1021		1423	4004		1684	3409
	1388	1455		1424	4118		1684	3445
	1388	1738		1425	939		1687	2249
	1388	4166		1426	1051		1688	3737
	1391	1817		1427	359		1690	2076
	1391	2121		1427	999		1697	472
	1391	2438		1428	1285		1697	1599
	1392	144		1428	2354		1699	3529
	1392	1482		1429	2512		1699	3944
	1392	3821		1430	1108		1700	614
	1394	534		1431	3037		1700	2492
	1395	2847		1431	3458		1700	3797
	1397	3535		1431	5402		1700	4545
	1398	1549		1432	3464		1705	4391
	1400	980		1437	3578		1706	1144
	1400	2927		1440	333		1706	1171
	1400	3250		1441	4919		1708	125
	1401	687		1444	3760		1708	1052
	1401	1095		1446	49		1708	1111
	1402	1630		1449	409		1708	1428
	1402	4424		1449	477		1712	757
	1403	200		1449	4467		1712	3886
	1407	168		1450	1428		1713	2010
	1408	4447		1450	1674		1716	1552
	1409	1711		1454	591		1716	4185
	1410	598		1456	146		1716	4745
	1410	4247		1457	3109		1717	520
	1413	329		1458	2303		1718	1073
	1413	495		1459	1963		1718	3187
	1413	2572		1459	2002		1719	4955
	1413	2818		1460	967		1720	889
	1414	5044		1460	2044		1720	3105
	1415	3788		1460	2076		1721	385
	1416	4763		1461	357		1721	1197
	1419	395		1461	4636		1724	2483
	1420	4335		1463	2174		1724	5134
	1420	4361		1469	2369		1725	1947
	1422	944		1469	4158		1725	2462
	1422	4714		1470	1130		1727	3119
	1423	528		1472	3152		1728	2504
	1424	1503		1473	1066		1728	3681
	1424	4528		1475	1351		1729	2204
	1425	203		1475	2629		1731	2302
	1426	1594		1475	3071		1732	2837
	1426	1780		1476	2261		1732	2995
	1427	693		1477	1501		1735	1768
	1427	837		1477	2224		1740	628
	1427	3823		1479	5346		1741	1933
	1427	4962		1480	940		1743	2342
	1429	93		1481	518		1744	3277
	1429	2485		1484	2442		1746	1460
	1430	623		1487	2081		1746	1552
	1430	3847		1487	3868		1747	18
	1431	146		1493	381		1747	78
	1431	1732		1494	1722		1747	4995
	1432	299		1495	3405		1752	1109
	1432	431		1496	3011		1752	3613
	1432	4429		1497	5254		1755	5236
	1433	663		1499	51		1756	4301
	1433	755		1499	3077		1758	5314
	1436	1632		1500	2661		1759	4838
	1436	1680		1500	2832		1761	2089
	1437	369		1503	638		1764	4125
	1437	913		1503	1973		1764	4573
	1438	4643		1504	2879		1767	2313
	1441	5042		1505	4363		1768	1377
	1442	2009		1507	4163		1768	2743
	1443	490		1510	207		1768	4001
	1444	4568		1511	4811		1771	1016
	1444	4611		1511	5090		1771	3449
	1445	1011		1514	1492		1772	2687
	1445	2803		1518	2279		1772	3205
	1446	73		1519	4673		1772	3333
	1446	174		1521	2415		1773	1176
	1446	331		1522	239		1776	325
	1446	406		1524	863		1776	1954
	1448	1809		1525	4108		1778	1735
	1448	3265		1526	1000		1780	1757
	1450	4451		1526	2076		1780	1915
	1451	1503		1526	3557		1784	229
	1451	4015		1527	4220		1784	3722
	1452	212		1527	4593		1784	4657
	1454	1042		1530	346		1787	1852
	1454	3299		1530	1855		1789	1214
	1455	639		1530	2555		1790	1467
	1456	664		1532	4692		1791	4789
	1456	1091		1533	1164		1799	1945
	1456	2131		1534	4428		1800	617
	1458	450		1539	836		1800	3837
	1458	707		1539	3140		1802	1889
	1458	3986		1541	2648		1804	705
	1459	110		1541	3315		1804	3101
	1459	280		1542	961		1804	3165
	1459	2482		1543	2943		1804	4021
	1460	1875		1543	3834		1804	4517
	1460	2865		1544	3015		1806	2344
	1460	3151		1545	1484		1807	38
	1462	1838		1545	3168		1807	5222
	1465	4679		1545	4127		1809	1271
	1466	5030		1546	2834		1809	4252
	1470	421		1549	1965		1811	1669
	1470	921		1549	3271		1813	5273
	1470	1686		1550	195		1814	2049
	1472	37		1552	5204		1816	4161
	1472	889		1553	277		1821	502
	1472	4075		1555	2713		1821	1242
	1473	310		1555	5309		1823	1773
	1473	347		1556	1333		1823	4957
	1473	4104		1557	4035		1824	137
	1473	4998		1559	3564		1824	2629
	1474	574		1560	3009		1826	949
	1474	1603		1562	2444		1826	5157
	1474	2896		1562	5011		1828	1907
	1475	4039		1564	1120		1832	3913
	1476	1138		1565	2545		1832	4393
	1476	2263		1566	813		1834	829
	1477	12		1567	2365		1834	1617
	1477	193		1569	4625		1834	1962
	1478	2459		1572	390		1836	425
	1478	2652		1573	5293		1836	1884
	1479	2599		1575	4172		1836	2505
	1480	155		1576	3496		1836	4081
	1480	684		1578	3160		1841	2893
	1480	4331		1578	3353		1842	3828
	1481	646		1582	3736		1847	1267
	1481	1037		1583	2075		1848	3533
	1481	1108		1584	3588		1851	796
	1484	1351		1584	4462		1855	1912
	1484	1765		1586	529		1856	4341
	1484	2758		1586	4733		1857	3602
	1485	3345		1587	3270		1859	4258
	1485	4249		1588	3306		1861	2198
	1487	1439		1589	2777		1864	1587
	1487	3973		1590	5212		1864	1766
	1488	376		1593	364		1864	2821
	1489	721		1594	110		1866	3919
	1491	4612		1595	3816		1868	253
	1493	453		1595	5332		1868	1365
	1493	1507		1595	5366		1868	1890
	1493	1626		1596	2552		1868	4581
	1493	1827		1597	5290		1868	5049
	1494	602		1599	1257		1872	8
	1494	2485		1599	3184		1872	3304
	1495	4793		1599	4064		1874	3372
	1499	1867		1601	281		1876	1101
	1500	9		1602	24		1876	4157
	1500	3676		1603	2375		1880	1245
	1501	1602		1604	1509		1882	783
	1501	3930		1606	4608		1882	819
	1502	327		1607	5163		1884	25
	1502	2142		1609	4376		1884	4185
	1502	2516		1610	845		1889	5216
	1502	4099		1610	1103		1889	5245
	1503	181		1610	3783		1891	3452
	1503	794		1611	3962		1892	4629
	1504	4308		1613	3430		1893	1665
	1504	4711		1614	5354		1895	716
	1505	1531		1615	1216		1895	3002
	1506	548		1616	2239		1896	1920
	1506	2557		1617	2344		1896	4497
	1506	4633		1618	1341		1897	2769
	1507	230		1619	3311		1899	3877
	1508	1674		1620	4476		1903	172
	1510	634		1622	798		1905	2943
	1510	754		1625	743		1908	4193
	1512	581		1625	1966		1908	4273
	1512	1412		1625	2948		1908	5405
	1512	4746		1628	4945		1915	3408
	1513	4260		1628	5081		1915	3672
	1514	978		1629	3933		1916	601
	1514	3764		1629	4259		1919	330
	1515	29		1629	5035		1921	2249
	1517	670		1631	4140		1922	1525
	1517	1046		1632	5379		1924	1049
	1517	3167		1633	399		1924	4841
	1517	4055		1633	1843		1925	4430
	1519	1224		1633	3058		1934	3168
	1520	3127		1633	3260		1935	3639
	1521	4901		1635	2400		1936	966
	1522	724		1635	3766		1936	3914
	1523	931		1635	4260		1936	4965
	1526	2439		1638	3222		1940	3997
	1526	4725		1639	3849		1940	4745
	1527	195		1640	1488		1942	3092
	1528	3016		1640	2200		1943	1222
	1531	1498		1640	2314		1945	275
	1531	3103		1641	2000		1945	453
	1532	4024		1641	3093		1946	1406
	1533	1387		1643	3734		1949	1542
	1533	3074		1643	4936		1949	2711
	1534	807		1644	101		1951	119
	1535	1465		1644	3797		1952	3353
	1536	4419		1645	2036		1953	3146
	1540	1304		1646	3009		1953	3195
	1540	1438		1646	3436		1954	2420
	1541	4141		1647	2718		1956	2569
	1543	1708		1650	41		1956	5073
	1545	4396		1651	1823		1957	4062
	1546	4220		1652	1011		1959	1474
	1546	4863		1652	4391		1960	1790
	1547	1674		1654	1664		1963	922
	1548	78		1654	3900		1963	990
	1549	343		1656	634		1964	3913
	1549	471		1661	2582		1966	1280
	1549	960		1661	4808		1967	110
	1550	515		1662	2946		1968	814
	1550	3116		1663	1362		1968	5353
	1551	3953		1663	1771		1969	3109
	1551	4366		1663	3513		1972	1005
	1552	3490		1664	2238		1974	174
	1552	4654		1664	2349		1974	2032
	1553	929		1665	679		1975	4326
	1553	2165		1667	3199		1979	383
	1553	3733		1668	2293		1979	1442
	1556	101		1668	2404		1980	3178
	1556	4342		1668	4695		1980	3535
	1558	4890		1671	4267		1980	4657
	1561	1852		1674	759		1981	2055
	1561	3453		1675	980		1982	3413
	1563	199		1679	4763		1983	5404
	1563	1435		1680	3925		1984	3745
	1564	817		1680	5365		1985	2218
	1564	4168		1681	2018		1987	110
	1566	246		1681	2269		1987	829
	1569	1690		1681	2975		1990	568
	1570	2221		1681	3145		1991	1723
	1571	2626		1681	3264		1992	2007
	1574	4374		1681	4021		1993	4468
	1575	2177		1682	174		1995	2820
	1576	1397		1682	536		1995	5342
	1578	4199		1682	2885		1997	1193
	1578	4707		1683	1946		2000	4049
	1579	1607		1685	5419		2001	150
	1583	3956		1686	3097		2001	1397
	1584	929		1687	1140		2002	2439
	1584	4099		1688	1647		2002	3202
	1590	1489		1690	1102		2002	4521
	1590	4673		1690	1162		2004	1940
	1591	483		1690	3753		2006	1823
	1591	1093		1691	596		2006	4173
	1592	1260		1691	4357		2008	2944
	1592	1813		1692	4678		2010	5108
	1592	5044		1694	130		2011	5279
	1595	2606		1694	1850		2012	3174
	1595	3028		1694	3991		2015	189
	1595	3817		1695	335		2016	1556
	1599	230		1695	1453		2016	4109
	1601	733		1695	4436		2017	1781
	1602	267		1697	3825		2017	1865
	1603	3851		1698	2330		2020	625
	1604	1122		1698	2924		2020	4885
	1606	940		1698	4587		2021	7
	1607	1002		1699	720		2021	2011
	1610	511		1699	2842		2021	5378
	1610	2702		1700	923		2022	905
	1612	3361		1700	2638		2024	578
	1613	664		1700	2711		2026	3557
	1614	144		1700	3237		2026	4309
	1614	432		1700	3559		2026	5415
	1615	4953		1703	4172		2029	1922
	1616	3098		1703	5363		2032	670
	1618	1515		1704	3739		2033	5223
	1619	1963		1705	1366		2034	1149
	1620	175		1705	3214		2036	3825
	1620	973		1706	3925		2036	3849
	1622	4431		1707	2807		2037	376
	1623	465		1708	2546		2038	1712
	1624	390		1708	2593		2038	2057
	1625	1388		1711	4065		2038	2456
	1627	1095		1712	5065		2040	1919
	1627	2113		1713	4022		2040	2545
	1629	3160		1719	405		2040	3977
	1630	702		1722	1132		2042	1095
	1631	242		1723	4352		2042	1670
	1632	202		1727	324		2042	2796
	1633	318		1727	4775		2043	1966
	1634	281		1728	2514		2044	4401
	1634	2281		1730	1432		2047	2319
	1634	3745		1730	1634		2052	3805
	1635	364		1732	205		2053	1369
	1635	490		1732	3106		2056	62
	1636	535		1733	3804		2056	721
	1637	1137		1734	2950		2056	3501
	1639	158		1736	746		2058	3363
	1639	855		1737	1971		2059	1425
	1640	1482		1737	2757		2059	4341
	1640	1906		1737	5351		2064	3237
	1641	2086		1738	285		2068	1729
	1642	450		1739	123		2068	2653
	1645	942		1739	3448		2068	5285
	1648	2889		1739	3841		2070	1120
	1649	570		1742	3597		2073	2950
	1649	602		1742	4731		2074	4721
	1651	185		1743	3719		2076	2793
	1651	1453		1744	4030		2076	3941
	1652	1065		1747	2124		2076	5063
	1652	2688		1748	1397		2076	5109
	1653	2111		1750	3143		2080	3845
	1653	4387		1751	3208		2081	672
	1655	910		1755	1517		2083	518
	1656	296		1755	1616		2083	4499
	1656	1336		1755	1777		2084	3757
	1656	4222		1755	2354		2084	3869
	1658	3123		1756	4765		2085	3661
	1658	4044		1757	4384		2086	2577
	1660	873		1758	635		2086	4432
	1660	1800		1762	710		2088	3825
	1661	632		1764	2877		2091	203
	1661	1953		1764	5428		2091	1819
	1664	1114		1765	1749		2091	4347
	1664	3778		1765	1902		2093	1090
	1665	1982		1765	2044		2093	4175
	1667	259		1766	3922		2094	374
	1667	589		1766	3999		2096	4077
	1667	3550		1766	5143		2098	1135
	1668	2749		1768	3118		2099	2725
	1669	325		1773	1142		2100	1216
	1670	3361		1774	2574		2104	2665
	1671	706		1775	3180		2104	3141
	1672	3276		1776	849		2104	3845
	1673	1086		1776	2809		2105	5437
	1673	3238		1778	3985		2107	4263
	1674	3394		1781	1203		2108	4791
	1675	8		1782	4733		2111	140
	1675	754		1783	1072		2112	706
	1675	1309		1784	470		2112	901
	1675	4023		1784	4108		2112	3541
	1676	385		1785	1926		2112	4661
	1676	2929		1785	4849		2115	163
	1676	4871		1786	2107		2115	1296
	1677	1189		1788	3475		2116	2625
	1677	4330		1789	3560		2116	3949
	1677	4945		1790	491		2116	5297
	1679	150		1790	799		2120	444
	1679	185		1791	1250		2121	3651
	1679	938		1791	2474		2121	4308
	1679	1489		1793	679		2125	4914
	1679	4975		1794	154		2127	2160
	1681	418		1794	207		2128	991
	1682	3319		1795	1639		2128	4893
	1683	300		1795	1658		2128	5374
	1683	4363		1797	1605		2130	744
	1684	528		1799	2405		2134	557
	1684	1156		1800	1886		2136	162
	1685	2664		1801	2765		2137	310
	1688	634		1803	2511		2138	364
	1689	345		1803	5430		2139	1385
	1689	3197		1804	1439		2140	1313
	1689	3376		1804	3523		2140	2569
	1690	3259		1805	2235		2140	4577
	1690	3527		1805	3702		2141	4955
	1691	3776		1805	4955		2144	817
	1692	660		1805	5134		2144	3797
	1692	3847		1807	2976		2144	5193
	1693	909		1809	748		2145	2729
	1693	3929		1809	1026		2147	648
	1694	1817		1809	2714		2147	4022
	1696	467		1810	4465		2148	4288
	1697	3555		1812	1719		2155	1423
	1698	4826		1812	1755		2156	1548
	1699	37		1813	1378		2156	2627
	1699	3019		1814	564		2160	2893
	1699	4905		1814	4083		2162	1497
	1700	3465		1819	186		2163	3469
	1703	498		1819	1106		2166	676
	1703	552		1819	5432		2168	3885
	1703	3282		1822	2813		2169	3000
	1705	1849		1823	3454		2171	1469
	1706	124		1826	920		2176	817
	1706	1474		1826	3666		2178	175
	1706	3160		1827	1217		2179	1086
	1707	3439		1827	2148		2180	77
	1709	3227		1828	1875		2180	4729
	1709	3822		1828	2259		2184	2617
	1709	4324		1828	3347		2184	4893
	1709	4409		1828	5255		2186	1219
	1710	958		1829	1487		2189	3097
	1710	1786		1829	3260		2191	1447
	1710	3962		1830	2001		2192	3745
	1711	4043		1832	4064		2194	3834
	1711	4364		1832	4304		2194	4145
	1712	161		1832	5138		2198	1913
	1713	13		1833	3711		2199	1495
	1713	314		1833	3873		2200	4477
	1713	3490		1833	3905		2200	5089
	1714	365		1834	2332		2200	5401
	1714	745		1836	1340		2201	1443
	1715	1441		1836	4533		2202	1408
	1715	1706		1837	21		2202	2681
	1715	3886		1837	280		2202	4118
	1716	194		1837	4251		2205	2449
	1716	4870		1837	5210		2208	2589
	1717	620		1838	3022		2208	4421
	1719	3124		1839	2451		2211	3236
	1723	3090		1840	433		2212	3533
	1727	3246		1840	2759		2212	3777
	1729	588		1841	3620		2212	4661
	1729	982		1842	3743		2212	4797
	1730	907		1843	4206		2213	4232
	1730	3994		1844	966		2215	1934
	1731	2200		1845	533		2215	4144
	1731	3178		1845	1413		2216	2549
	1735	335		1846	1724		2216	3869
	1736	2896		1846	4428		2220	909
	1736	3363		1847	1803		2224	489
	1738	2060		1847	2900		2224	611
	1739	639		1848	3293		2224	4349
	1741	4955		1850	725		2225	3063
	1743	724		1850	4151		2225	3367
	1743	1508		1854	5137		2226	662
	1743	1558		1855	911		2227	126
	1747	58		1855	2224		2228	2213
	1748	666		1855	5281		2228	5273
	1749	3688		1856	3844		2228	5413
	1750	1144		1859	3803		2231	1697
	1751	3126		1859	4630		2232	897
	1751	3856		1860	3212		2232	1305
	1752	2689		1861	1618		2232	1628
	1752	4926		1861	3133		2232	3673
	1753	86		1862	4911		2232	4999
	1753	3205		1863	2823		2233	3164
	1754	4022		1864	290		2233	3436
	1756	1251		1864	3056		2236	2637
	1756	3157		1864	4775		2236	3410
	1757	111		1868	2786		2238	145
	1757	781		1868	3647		2238	3007
	1757	3403		1868	3903		2240	596
	1758	2506		1868	4568		2240	997
	1759	752		1869	1769		2244	2961
	1759	4820		1870	4292		2244	3961
	1763	710		1871	1680		2244	4513
	1764	181		1871	4686		2248	2701
	1765	1444		1873	1529		2250	2358
	1769	403		1874	3437		2252	3878
	1769	1216		1875	2718		2253	1563
	1769	3242		1879	503		2254	4299
	1769	3320		1880	3271		2256	1073
	1770	4894		1881	2990		2256	2866
	1771	283		1882	4536		2257	881
	1771	1790		1883	2193		2260	560
	1772	1509		1883	3547		2261	328
	1772	2863		1885	4343		2261	4099
	1773	156		1886	5300		2263	750
	1774	1093		1887	2050		2264	4023
	1775	3630		1888	5383		2268	2093
	1776	255		1889	4653		2268	2805
	1777	4965		1889	5020		2269	1791
	1778	88		1890	3470		2269	3523
	1781	308		1892	600		2270	811
	1781	2359		1893	3710		2270	2179
	1783	335		1893	3819		2271	2605
	1785	116		1894	4605		2272	602
	1785	3148		1897	2180		2277	2879
	1787	2168		1899	233		2278	3913
	1787	2398		1899	813		2279	1209
	1789	2553		1899	1558		2281	1729
	1791	686		1899	1591		2281	5126
	1791	1473		1900	322		2282	256
	1792	655		1902	2622		2283	4257
	1792	2499		1903	1130		2284	1353
	1793	4941		1903	1303		2284	4405
	1794	3217		1903	1632		2285	2062
	1795	712		1903	3637		2288	77
	1795	2819		1904	3582		2288	2925
	1795	3400		1904	3680		2292	5341
	1799	2594		1906	172		2296	2094
	1800	290		1906	440		2297	224
	1800	3031		1912	396		2298	3950
	1802	2462		1912	1216		2302	3666
	1802	4696		1912	5188		2303	5157
	1803	3706		1913	1725		2304	881
	1805	614		1913	4363		2304	2160
	1807	2923		1913	4664		2304	4485
	1807	3260		1914	972		2306	297
	1808	2644		1914	5426		2306	4082
	1809	156		1915	3509		2308	2981
	1813	2881		1915	5251		2309	3129
	1813	4368		1917	351		2309	4030
	1813	4571		1918	1477		2312	1497
	1814	3130		1922	4212		2313	5221
	1814	3229		1923	5104		2317	4584
	1815	2524		1925	2821		2318	3250
	1816	4758		1927	3848		2319	4231
	1818	522		1928	2570		2320	1417
	1818	1473		1930	1082		2320	2144
	1819	1823		1931	1145		2320	2949
	1820	2977		1931	2230		2324	4742
	1825	2559		1935	1773		2328	997
	1825	4288		1936	3694		2332	2297
	1826	828		1937	575		2332	2989
	1826	1792		1938	3628		2333	4883
	1826	2001		1938	3996		2336	699
	1827	318		1940	844		2336	3601
	1827	3356		1941	632		2336	3961
	1827	4923		1941	2516		2340	2825
	1828	2468		1943	749		2340	3842
	1828	4596		1945	389		2341	1095
	1829	2333		1945	1121		2347	1252
	1829	3407		1945	1734		2348	4381
	1830	2433		1946	5006		2352	413
	1831	1259		1947	3649		2356	2889
	1832	227		1948	1028		2356	3512
	1832	637		1948	2194		2360	195
	1834	778		1949	3015		2360	4993
	1836	802		1949	3430		2362	2423
	1836	2401		1949	3923		2362	3730
	1837	540		1950	358		2364	3452
	1838	2185		1953	4394		2366	5425
	1838	3289		1954	1650		2367	1320
	1839	859		1956	978		2368	2058
	1840	2301		1956	3603		2369	1865
	1840	2940		1956	5229		2370	481
	1841	1006		1957	1967		2370	4242
	1841	1158		1958	1218		2371	233
	1842	3323		1959	169		2371	1810
	1842	4304		1959	4303		2372	568
	1844	159		1964	2324		2372	3080
	1845	1039		1964	4002		2372	4608
	1845	1204		1965	2138		2377	3902
	1846	204		1966	1288		2377	4976
	1846	3256		1966	1376		2379	3610
	1846	3381		1967	2030		2381	1110
	1848	293		1967	4595		2381	4942
	1849	3223		1970	365		2382	2665
	1850	3430		1971	1053		2385	3218
	1851	470		1974	408		2386	984
	1851	3609		1976	26		2386	2804
	1851	4330		1976	1897		2386	3141
	1852	3665		1978	504		2387	5450
	1853	3075		1979	1941		2388	656
	1856	817		1979	3207		2388	937
	1856	3742		1980	4735		2390	1049
	1859	2986		1982	2938		2391	4215
	1859	3910		1983	5011		2392	2237
	1861	4291		1984	2318		2395	30
	1863	131		1986	3724		2395	424
	1863	1798		1988	1132		2396	4460
	1863	2578		1993	2155		2400	825
	1864	242		1993	4522		2400	5257
	1864	1570		1995	1822		2401	2615
	1865	2012		1997	1092		2404	889
	1865	2191		1997	3589		2404	1009
	1865	3403		1997	3910		2404	1425
	1865	3790		1998	842		2404	4841
	1865	4882		1998	5291		2404	4987
	1867	1857		2000	1767		2405	2038
	1868	160		2000	4265		2405	5223
	1868	3344		2002	1051		2407	125
	1870	1360		2002	1491		2408	3604
	1871	1045		2002	5114		2409	1602
	1872	4353		2003	857		2410	701
	1872	4580		2004	4911		2414	4608
	1873	3371		2005	347		2415	5192
	1873	4069		2005	1109		2416	2169
	1874	795		2005	2430		2416	2373
	1874	3292		2006	1735		2416	3909
	1875	4722		2007	4376		2416	4541
	1876	4656		2008	374		2417	3553
	1878	2637		2008	2756		2420	2718
	1879	3433		2009	895		2420	3048
	1879	3531		2010	4578		2420	4689
	1879	4185		2011	291		2421	3005
	1880	677		2011	4023		2421	4316
	1880	2143		2013	2344		2421	4941
	1880	3058		2013	4126		2422	1336
	1882	2428		2014	1339		2425	5357
	1883	572		2015	1201		2428	3778
	1884	1450		2015	2863		2429	1638
	1885	1393		2015	3807		2430	3381
	1885	2329		2016	2303		2431	4186
	1887	1171		2019	3739		2432	4121
	1887	3225		2020	3278		2433	537
	1888	3460		2020	5098		2433	1978
	1889	2602		2023	3127		2433	3435
	1891	1596		2023	3643		2433	5083
	1891	3400		2025	2215		2435	2028
	1892	2980		2025	4743		2436	4745
[truncated: 3,281 more rows]
