# Supplementary material for: Reshaping the Cone-Mosaic in a Rat Model of Retinitis Pigmentosa: Modulatory Role of ZO-1 Expression in DL-Alpha-Aminoadipic Acid Reshaping
Source: PLoS One. 2016 Mar 15;11(3):e0151668. doi: 10.1371/journal.pone.0151668 (PMC4792433; doi:10.1371/journal.pone.0151668)
Supplement: S5 Table — The x and y are the coordinates of cones extracted from white-dot images. All the cone mosaic analyses are based on the coordinates. (XLSX) [file pone.0151668.s006.xlsx]

## Sheet: Sheet1
S5 Table
non-targeting ZO-1 siRNA RP	Sample 1			Sample 2			Sample 3			Sample 4
Dimension of nuclei position map	234x231			234x231			234x231			234x231
scale bar (um/pixel)	0.8547			0.8547			0.8547			0.8547
	x	y		x	y		x	y		x	y
	3	208		3	108		3	193		7	201
	5	23		3	117		4	43		10	25
	5	197		3	145		4	184		10	73
	8	187		4	208		5	21		18	71
	9	3		6	21		6	58		19	29
	11	228		6	196		7	37		19	80
	13	19		6	218		7	215		19	92
	13	67		7	182		8	119		21	42
	14	55		8	70		10	31		21	155
	24	27		11	25		10	79		24	3
	34	10		13	44		10	96		25	193
	36	152		13	159		12	60		27	29
	40	6		14	205		13	128		29	69
	40	148		15	66		14	70		29	215
	40	216		15	76		14	107		33	197
	44	36		15	121		15	54		34	222
	46	11		15	189		16	26		37	193
	52	2		17	49		17	153		38	30
	53	71		17	216		17	209		38	209
	56	31		19	222		17	221		40	88
	56	48		21	63		18	184		42	55
	60	227		21	81		21	141		49	70
	63	174		21	96		22	44		49	138
	67	8		21	140		22	191		51	223
	68	212		23	123		23	65		52	80
	70	161		25	73		25	9		53	27
	71	114		27	224		25	17		54	170
	75	27		28	112		26	33		56	35
	75	50		28	171		28	195		56	133
	78	13		29	196		29	21		58	66
	80	213		30	51		29	222		58	180
	85	60		31	101		33	42		60	216
	85	69		33	167		33	92		61	86
	86	18		34	69		36	56		63	20
	87	171		34	134		36	66		63	97
	88	182		34	149		38	20		63	205
	89	54		34	159		38	26		66	76
	89	213		35	110		39	77		71	112
	90	30		38	10		41	43		72	209
	91	47		40	82		47	27		73	30
	91	75		40	132		47	77		75	15
	93	190		42	54		48	32		76	79
	94	148		42	122		49	7		77	36
	95	210		43	34		49	62		77	88
	98	70		46	88		53	198		77	199
	99	87		46	103		59	27		78	103
	99	182		46	208		61	217		80	184
	100	44		47	43		62	37		80	191
	102	108		48	198		66	196		81	7
	102	209		50	165		68	45		82	122
	108	171		51	107		70	18		83	44
	108	199		52	37		72	217		83	219
	109	14		52	129		75	34		84	66
	110	81		52	227		75	70		86	55
	110	110		53	142		75	120		87	142
	113	60		54	62		75	191		87	171
	113	73		54	90		76	27		88	25
	113	94		54	159		77	201		88	35
	113	117		55	206		80	43		88	165
	113	165		56	192		84	227		89	133
	118	194		57	26		85	183		91	96
	119	28		58	13		86	3		92	116
	119	39		58	173		88	219		92	182
	120	16		59	67		89	48		94	199
	121	142		59	107		94	9		95	40
	123	109		59	122		96	154		96	9
	125	149		61	19		97	17		96	137
	125	164		63	45		102	29		97	148
	127	10		64	138		103	65		100	158
	129	49		64	151		105	147		100	171
	129	99		65	162		108	46		100	179
	130	68		66	109		108	77		100	186
	131	28		67	63		108	84		101	31
	131	88		67	102		109	12		102	55
	132	80		67	130		109	95		103	146
	132	124		68	145		110	104		105	38
	133	134		68	174		111	140		105	81
	133	142		69	87		113	67		105	138
	133	196		69	121		114	196		106	163
	134	171		69	199		114	210		107	95
	137	40		73	10		117	21		107	175
	139	155		73	67		117	169		108	218
	140	34		73	227		118	113		109	14
	140	112		76	174		120	123		109	120
	142	20		76	182		122	6		110	195
	142	125		78	57		122	77		114	100
	142	142		78	115		123	102		114	181
	143	211		79	72		125	214		115	47
	144	159		80	122		127	106		117	151
	146	6		81	213		127	140		119	73
	148	131		82	16		128	113		119	176
	149	205		82	195		129	149		119	210
	149	219		84	85		130	67		121	127
	149	224		84	155		133	75		121	186
	150	119		86	60		133	93		124	36
	151	170		87	68		134	52		124	137
	153	149		87	218		134	132		124	156
	154	86		88	75		136	87		127	55
	156	11		89	90		137	124		128	49
	156	127		89	209		138	17		128	79
	156	143		91	27		138	111		128	123
	158	138		91	227		143	5		128	221
	160	23		92	9		143	96		129	206
	163	177		92	18		144	60		132	179
	164	40		93	163		144	216		134	39
	164	220		94	201		144	229		134	189
	166	11		96	43		147	157		135	143
	167	23		96	54		148	30		136	172
	169	208		96	97		148	145		136	228
	173	34		99	189		149	103		138	108
	174	80		100	40		151	124		138	197
	175	228		100	104		151	168		139	24
	177	7		101	4		154	107		139	131
	177	208		103	211		156	184		142	71
	179	25		105	47		159	69		142	97
	179	102		106	71		160	35		142	160
	180	197		108	227		160	109		144	47
	181	175		109	205		160	217		145	122
	182	113		110	9		161	99		149	83
	182	144		110	34		162	117		149	192
	182	157		110	52		164	3		149	215
	185	218		113	57		164	42		150	60
	186	7		114	164		164	79		151	42
	187	15		116	199		165	181		151	174
	187	228		117	213		166	226		152	186
	189	125		119	24		167	170		153	228
	189	212		119	130		168	64		154	78
	190	69		120	34		168	86		155	106
	191	79		121	68		169	139		155	184
	191	139		122	7		173	217		156	161
	194	24		123	113		176	148		157	211
	196	163		123	120		176	185		159	201
	196	187		123	183		177	5		160	45
	196	227		124	107		177	32		160	71
	197	82		125	209		178	84		161	130
	197	208		125	220		179	97		163	140
	199	16		127	187		180	132		165	91
	199	146		128	44		182	53		165	223
	201	73		128	59		184	6		167	44
	204	8		128	67		186	28		167	163
	204	59		129	19		188	43		168	103
	205	41		129	30		189	63		170	210
	206	137		130	5		189	140		173	50
	207	115		130	204		190	125		173	199
	207	225		131	11		191	76		174	12
	208	68		131	169		194	225		174	59
	208	153		132	95		195	55		174	178
	208	182		132	216		195	101		176	132
	209	84		133	110		200	21		179	88
	211	99		134	24		200	72		182	70
	213	122		135	211		201	65		182	151
	214	26		136	54		201	228		183	53
	214	172		137	118		203	48		183	107
	215	149		138	223		205	208		183	140
	217	47		139	38		206	11		188	161
	218	77		139	201		207	95		189	92
	218	112		140	94		207	108		189	121
	218	192		141	30		211	82		189	135
	219	97		142	216		213	46		190	186
	220	119		144	51		214	12		191	107
	221	65		145	171		215	91		194	55
	221	154		146	205		215	217		194	117
	222	38		147	213		220	75		195	89
	222	164		151	157		221	7		197	77
	223	200		152	37		221	88		197	132
	224	51		152	130		221	106		198	189
	228	28		155	29		222	113		199	106
	230	87		155	224		222	196		199	205
	230	123		157	79		224	23		200	165
	231	39		157	150		224	51		201	4
	231	171		157	209		225	222		201	123
	231	184		159	160		226	3		201	155
	231	197		163	15		229	37		205	191
	231	205		166	179		229	62		206	44
	231	212		166	223		229	95		207	162
				167	4		230	29		207	174
				168	215		230	117		208	57
				170	17		230	149		211	35
				174	154					211	116
				176	212					212	221
				176	223					213	107
				186	5					214	171
				186	217					216	25
				186	224					217	47
				189	62					218	55
				191	24					218	184
				191	96					221	17
				195	2					222	216
				198	16					223	41
				200	168					223	166
				203	59					226	12
				204	26					226	148
				206	176					229	79
				207	15					229	109
				211	2					229	201
				211	29					230	175
				213	55					231	91
				213	95					231	224
				214	15					233	135
				215	192
				219	39
				221	61
				223	6
				223	85
				223	162
				224	70
				226	155
				228	34
				228	59
				229	4
				229	201
				231	103
				231	147
