# Supplementary material for: Reshaping the Cone-Mosaic in a Rat Model of Retinitis Pigmentosa: Modulatory Role of ZO-1 Expression in DL-Alpha-Aminoadipic Acid Reshaping
Source: PLoS One. 2016 Mar 15;11(3):e0151668. doi: 10.1371/journal.pone.0151668 (PMC4792433; doi:10.1371/journal.pone.0151668)
Supplement: S6 Table — The x and y are the coordinates of cones extracted from white-dot images. All the cone mosaic analyses are based on the coordinates. (XLSX) [file pone.0151668.s007.xlsx]

## Sheet: Sheet1
S6 Table
ZO-1 siRNA RP	Sample 1			Sample 2			Sample 3			Sample 4
Dimension of nuclei position map	230x230			230x230			230x230			230x230
scale bar (um/pixel)	0.8696			0.8696			0.8696			0.8696
	x	y		x	y		x	y		x	y
	3	79		2	126		3	35		3	125
	4	210		3	172		3	138		4	45
	11	11		3	214		3	212		4	75
	11	196		4	50		5	108		4	104
	12	69		4	198		5	126		4	151
	14	132		4	222		6	44		5	32
	15	144		5	15		9	97		5	114
	16	104		5	114		11	19		5	166
	17	94		8	206		13	67		6	220
	17	183		9	35		13	214		8	229
	20	124		9	96		15	48		9	175
	25	45		11	135		15	75		10	66
	26	227		13	3		15	85		11	213
	28	115		14	42		17	108		12	35
	29	33		14	148		19	5		16	142
	29	72		15	60		19	117		17	105
	29	94		17	54		20	164		18	155
	29	157		17	201		21	174		20	62
	34	52		19	39		24	89		20	202
	36	206		19	75		24	134		21	70
	38	157		22	119		24	153		22	219
	38	174		25	8		26	75		25	147
	39	66		26	33		28	51		27	87
	39	217		26	177		28	119		27	129
	40	126		27	64		30	22		28	200
	42	231		30	187		31	143		32	155
	44	94		34	4		33	3		37	205
	44	133		34	58		33	76		40	32
	45	17		34	77		34	87		42	171
	45	105		35	42		34	93		46	176
	45	175		35	152		35	39		47	42
	48	61		35	216		35	109		47	103
	48	115		36	228		38	22		47	165
	49	52		38	85		38	121		48	22
	50	151		40	77		40	15		49	4
	51	212		42	26		40	130		49	218
	53	28		42	92		43	7		52	13
	53	36		43	59		44	21		53	36
	56	143		43	67		44	42		53	208
	59	61		43	209		46	59		54	66
	60	31		44	3		48	201		56	178
	61	84		44	223		51	115		56	228
	62	43		46	219		51	164		57	140
	62	117		48	25		52	8		57	159
	63	14		48	190		53	69		58	94
	67	135		51	161		55	18		59	41
	69	37		52	58		55	144		60	108
	70	148		53	48		58	44		60	164
	71	60		55	145		59	61		63	221
	73	55		55	219		59	72		64	55
	73	74		56	109		60	49		65	72
	74	199		57	18		60	157		65	171
	76	97		57	33		61	27		67	115
	76	121		60	150		61	203		68	96
	77	130		61	159		62	6		68	161
	78	75		62	103		62	13		69	108
	78	202		64	140		63	100		69	133
	79	171		66	169		63	149		70	184
	81	60		67	115		64	109		73	40
	83	20		68	218		64	120		73	123
	83	50		69	127		66	65		74	102
	85	194		69	155		67	135		75	63
	87	71		70	147		68	29		76	51
	87	101		73	78		68	48		76	141
	90	164		73	208		69	148		77	112
	93	16		75	89		70	174		77	158
	95	184		76	104		71	74		78	93
	98	75		76	171		73	119		78	180
	98	227		79	218		75	20		83	65
	100	84		80	3		76	36		83	221
	101	220		81	80		76	136		85	55
	102	131		82	94		80	191		87	201
	104	18		84	132		81	160		88	91
	105	89		84	191		81	183		88	105
	106	152		85	47		82	201		88	187
	106	228		85	226		86	123		89	18
	107	126		88	147		86	132		91	6
	108	8		90	117		86	150		91	209
	109	192		93	99		87	90		91	223
	110	215		93	129		87	177		92	69
	112	153		93	182		90	114		95	120
	113	24		95	61		91	30		96	162
	113	40		95	68		91	190		96	170
	113	112		101	196		91	207		97	39
	114	175		102	12		92	84		97	149
	115	127		103	64		94	39		99	215
	116	16		104	3		94	169		102	112
	117	189		106	189		94	182		104	155
	119	46		106	207		96	163		106	13
	119	107		106	219		98	54		106	177
	120	153		107	173		99	46		106	228
	120	203		111	127		99	137		107	121
	123	15		111	182		101	101		107	199
	123	57		111	197		101	184		110	70
	123	217		112	15		101	195		110	217
	127	41		114	93		102	150		111	109
	128	129		114	227		102	174		114	59
	129	19		115	75		103	34		114	119
	129	156		115	219		104	63		116	90
	131	162		117	24		104	129		116	190
	133	36		118	106		107	137		117	49
	133	51		118	142		109	8		117	107
	133	138		120	132		110	60		119	228
	133	224		120	192		110	107		122	124
	135	68		121	85		111	21		123	143
	136	26		127	140		112	31		123	175
	137	96		127	199		112	186		125	3
	137	103		127	208		114	196		125	137
	139	76		128	132		115	152		125	191
	140	16		129	79		116	70		126	46
	140	83		129	101		117	172		126	55
	141	61		129	163		120	20		127	8
	142	167		129	172		121	225		131	178
	144	223		131	148		122	30		133	70
	146	28		132	62		122	123		133	199
	150	40		134	157		123	83		134	143
	150	162		135	97		123	165		135	211
	151	99		138	167		126	102		136	133
	153	8		138	196		127	21		137	163
	154	106		138	215		127	51		138	224
	156	114		142	92		128	60		139	3
	158	160		144	203		129	142		139	99
	160	67		144	218		130	33		140	68
	160	131		145	159		132	15		141	125
	161	96		145	169		132	129		145	81
	162	121		147	66		132	196		145	175
	164	31		147	131		133	208		146	135
	164	186		148	76		134	106		147	64
	165	19		148	146		134	220		148	222
	165	150		149	52		136	65		149	26
	166	39		149	183		137	70		150	8
	167	46		150	41		137	187		151	159
	168	180		151	174		138	143		152	121
	168	220		151	226		138	228		153	173
	169	54		154	90		139	131		154	78
	170	26		154	124		142	179		156	181
	172	151		154	206		142	222		159	34
	173	212		155	216		143	24		161	148
	174	229		158	64		146	162		161	165
	176	128		160	135		147	70		164	138
	176	135		160	175		147	128		167	60
	176	193		160	184		150	11		168	108
	177	57		161	164		150	81		169	89
	178	12		162	225		150	179		170	12
	179	201		163	93		151	206		171	116
	179	224		164	217		151	214		173	148
	181	76		165	56		153	22		174	46
	182	64		166	189		154	113		177	174
	182	149		168	65		154	189		177	203
	187	14		170	113		155	162		177	215
	188	228		170	224		156	64		179	130
	191	82		171	38		157	12		181	115
	193	19		173	214		157	75		181	193
	193	92		177	184		158	86		182	2
	197	107		179	61		158	129		183	160
	197	182		179	102		158	135		185	183
	199	60		180	36		163	80		186	64
	199	116		181	221		163	113		188	128
	199	126		183	42		164	97		189	26
	199	147		183	83		165	178		189	42
	200	153		185	111		166	55		189	79
	200	230		185	184		168	45		189	118
	201	170		186	128		169	97		192	63
	203	42		187	138		171	121		192	149
	203	162		187	149		172	9		194	162
	205	65		189	50		174	51		195	56
	206	93		191	192		175	190		196	21
	206	185		192	156		175	206		196	173
	207	101		193	43		177	3		197	50
	207	141		193	203		177	70		198	35
	208	126		196	226		177	114		198	63
	209	58		197	179		178	198		199	84
	210	25		198	136		179	89		201	4
	210	221		199	150		179	97		201	30
	212	12		201	24		179	149		203	100
	212	35		201	108		181	51		204	58
	213	43		202	88		183	154		206	49
	213	184		203	97		186	139		206	158
	214	69		206	135		186	168		207	170
	216	90		206	145		187	9		207	203
	216	144		208	202		187	23		209	30
	217	51		212	153		189	159		210	86
	217	110		214	15		191	52		210	185
	217	128		215	89		194	130		211	61
	217	210		215	127		195	212		213	101
	218	29		217	198		196	3		214	112
	219	59		218	28		197	148		214	197
	220	36		219	56		197	198		215	55
	222	196		220	7		198	38		216	46
	223	228		221	207		199	49		217	91
	225	71		221	219		199	134		217	142
	225	80		222	101		200	59		218	150
	226	39		222	115		202	168		218	189
	229	26		224	15		204	89		220	216
	229	47		226	51		205	42		221	104
	229	58		226	73		205	78		221	165
	229	203		226	85		206	192		222	176
							207	66		224	69
							209	96		224	80
							209	141		224	188
							210	57		225	27
							210	132		225	89
							210	151		225	215
							211	199		225	226
							215	185		226	19
							217	14		227	114
							220	168
							222	222
							224	156
							224	185
							225	40
							226	53
							226	64
							226	121
							226	207
